# Supplementary material for: A novel role for RecA under non-stress: promotion of swarming motility in Escherichia coli K-12
Source: BMC Biol. 2007 Mar 28;5:14. doi: 10.1186/1741-7007-5-14 (PMC1852089; doi:10.1186/1741-7007-5-14)
Supplement: Additional file 4 — Transcriptome analysis of swarm cells. Results from the comparative transcriptome expressions between the recA+ and ΔrecA cells sampled from the edge of colonies grown on swarming plates, in Microsoft Excel spreadsheet format. [file 1741-7007-5-14-S4.xls]

## Sheet: Hoja1
microarray data: transcriptome comparison DrecA vs wild type. Baseline: DrecA
Note: Only genes with a gene signal >50, p-value <0.05, Z-score >2.5 or <3.0 and fold change >3 or <-3 were considered differentially expressed.
GeneName	Fold Change	p-value	z-score	product	function
aas	-0.125	0.359526	-0.205	2-acyl-glycerophospho-ethanolamine acyltransferase; acyl-acyl-carrier protein synthetase	enzyme; Fatty acid and phosphatidic acid biosynthesis
aat	0.105	0.254044	0.275	leucyl, phenylalanyl-tRNA-protein transferase	enzyme; Aminoacyl tRNA synthetases, tRNA modification
abc	0.205	0.50061	0.435	ATP-binding component of a transporter	transport; Not classified
abrB	-1.37	0.590048	-0.735	putative transport protein	putative transport; Not classified
accA	-1.63	0.530891	-0.9	acetylCoA carboxylase, carboxytransferase component, alpha subunit	enzyme; Fatty acid and phosphatidic acid biosynthesis
accB	-1.51	0.348555	-0.715	acetylCoA carboxylase, BCCP subunit; carrier of biotin	carrier; Biosynthesis of cofactors, carriers: biotin carboxyl carrier protein (BCCP)
accC	-1.22	0.199537	-0.42	acetyl CoA carboxylase, biotin carboxylase subunit	enzyme; Fatty acid and phosphatidic acid biosynthesis
accD	-1.385	0.196989	-0.72	acetylCoA carboxylase, carboxytransferase component, beta subunit	enzyme; Fatty acid and phosphatidic acid biosynthesis
aceA	-1.675	0.0100069	-1.315	isocitrate lyase	enzyme; Central intermediary metabolism: Glyoxylate bypass
aceB	-1.49	0.0371843	-0.95	malate synthase A	enzyme; Central intermediary metabolism: Glyoxylate bypass
aceE	-1.45	0.0707275	-0.855	pyruvate dehydrogenase (decarboxylase component)	enzyme; Energy metabolism, carbon: Pyruvate dehydrogenase
aceF	-1.565	0.121303	-1.115	pyruvate dehydrogenase (dihydrolipoyltransacetylase component)	enzyme; Energy metabolism, carbon: Pyruvate dehydrogenase
aceK	-1.335	0.499199	-0.675	isocitrate dehydrogenase kinase/phosphatase	enzyme; Central intermediary metabolism: Glyoxylate bypass
ackA	-1.555	0.571067	-0.965	acetate kinase	enzyme; Energy metabolism, carbon: Electron transport
acnA	-1.565	0.381036	-0.965	aconitate hydrase 1	enzyme; Energy metabolism, carbon: TCA cycle
acnB	0.02	0.238857	0.07	aconitate hydrase B	enzyme; Energy metabolism, carbon: TCA cycle
acpD	-0.06	0.0335359	-0.105	acyl carrier protein phosphodiesterase	enzyme; Fatty acid and phosphatidic acid biosynthesis
acpP	-1.325	0.208441	-0.71	acyl carrier protein	carrier; Fatty acid and phosphatidic acid biosynthesis
acpS	-1.525	0.29436	-1.05	CoA:apo-[acyl-carrier-protein] pantetheinephosphotransferase	enzyme; Fatty acid and phosphatidic acid biosynthesis
acrA	-1.575	0.331898	-1.005	acridine efflux pump	transport; Drug/analog sensitivity
acrB	-0.12	0.536061	-0.285	acridine efflux pump	transport; Drug/analog sensitivity
acrD	1.14	0.447095	0.195	sensitivity to acriflavine, integral membrane protein, possible efflux pump	putative transport; Drug/analog sensitivity
acrE	1.705	0.316675	0.775	transmembrane protein affects septum formation and cell membrane permeability	membrane; Inner membrane
acrF	-1.28	0.430971	-0.715	integral transmembrane protein; acridine resistance	membrane; Drug/analog sensitivity
acrR	-4.115	0.469211	-2.205	acrAB operon repressor	regulator; Drug/analog sensitivity
acs	-2.295	0.486595	-1.16	acetyl-CoA synthetase	enzyme; Fatty acid and phosphatidic acid biosynthesis
ada	-0.055	0.413218	-0.16	O6-methylguanine-DNA methyltransferase; transcription activator/repressor	enzyme; DNA - replication, repair, restriction/modification
add	-0.07	0.237663	-0.14	adenosine deaminase	enzyme; Salvage of nucleosides and nucleotides
adhC	-1.22	0.402415	-0.445	alcohol dehydrogenase class III; formaldehyde dehydrogenase, glutathione-dependent	enzyme; Energy metabolism, carbon: Fermentation
adhE	0.12	0.418157	0.39	CoA-linked acetaldehyde dehydrogenase and iron-dependent alcohol dehydrogenase; pyruvate-formate-lyase deactivase	enzyme; Energy metabolism, carbon: Fermentation
adhP	-0.395	0.110641	-0.46	alcohol dehydrogenase	enzyme; Energy metabolism, carbon: Anaerobic respiration
adiA	-1.955	0.188411	-1.52	biodegradative arginine decarboxylase	enzyme; Degradation of small molecules: Amino acids
adiY	-1.41	0.518313	-0.59	putative ARAC-type regulatory protein	putative regulator; Not classified
adk	0.105	0.470816	0.345	adenylate kinase activity; pleiotropic effects on glycerol-3-phosphate acyltransferase activity	enzyme; Purine ribonucleotide biosynthesis
aefA	1.735	0.316395	0.99	putative alpha helix protein	orf; Not classified
aer	1.795	0.286839	0.89	aerotaxis sensor receptor, flavoprotein	regulator; Degradation of small molecules: Carbon compounds
afuC	1.895	0.221755	0.695	putative ATP-binding component of a transport system	putative transport; Not classified
agaA	1.135	0.764847	0.225	putative N-acetylgalactosamine-6-phosphate deacetylase	putative enzyme; Not classified
agaA	1.77	0.473691	0.5	putative N-acetylgalactosamine-6-phosphate deacetylase	putative enzyme; Not classified
agaB	1.875	0.606532	0.98	PTS system, cytoplasmic, N-acetylgalactosamine-specific IIB component 1 (EIIB-AGA)	enzyme; Central intermediary metabolism: Amino sugars
agaC	2.005	0.32791	0.93	PTS system N-acetylgalactosamine-specific IIC component 1	enzyme; Central intermediary metabolism: Amino sugars
agaD	1.375	0.19242	0.59	PTS system, N-acetylglucosamine enzyme IID component 1	enzyme; Central intermediary metabolism: Amino sugars
agaI	-0.02	0.228641	0.065	putative galactosamine-6-phosphate isomerase	putative enzyme; Not classified
agaR	0.3	0.37049	-0.08	putative DEOR-type transcriptional regulator of aga operon	putative regulator; Not classified
agaS	0.38	0.406497	0.115	putative tagatose-6-phosphate aldose/ketose isomerase	putative enzyme; Not classified
agaV	-1.505	0.504622	-0.615	PTS system, cytoplasmic, N-acetylgalactosamine-specific IIB component 2 (EIIB-AGA)	enzyme; Central intermediary metabolism: Amino sugars
agaW	-1.58	0.376672	-0.795	PTS system N-acetylgalactosameine-specific IIC component 2	enzyme; Central intermediary metabolism: Amino sugars
agaY	0.64	0.107117	0.2	tagatose-bisphosphate aldolase 2	enzyme; Central intermediary metabolism: Pool, multipurpose conversions
agaZ	0.65	0.393849	0.175	putative tagatose 6-phosphate kinase 2	putative enzyme; Not classified
agp	-1.775	0.397047	-1.435	periplasmic glucose-1-phosphatase	enzyme; Central intermediary metabolism: Pool, multipurpose conversions
ahpC	-1.73	0.203276	-1.295	alkyl hydroperoxide reductase, C22 subunit; detoxification of hydroperoxides	enzyme; Detoxification
ahpF	-1.64	0.191711	-1.25	alkyl hydroperoxide reductase, F52a subunit; detoxification of hydroperoxides	enzyme; Detoxification
aidB	-1.835	0.216254	-1.29	putative acyl coenzyme A dehydrogenase	putative enzyme; Not classified
ais	-0.175	0.483219	0.115	protein induced by aluminum	phenotype; Not classified
alaS	1.505	0.314253	1.17	alanyl-tRNA synthetase	enzyme; Aminoacyl tRNA synthetases, tRNA modification
aldA	0.085	0.0692759	0.13	aldehyde dehydrogenase, NAD-linked	enzyme; Energy metabolism, carbon: Fermentation
aldB	-0.08	0.442014	-0.44	aldehyde dehydrogenase B (lactaldehyde dehydrogenase)	enzyme; Degradation of small molecules: Carbon compounds
aldH	1.375	0.737175	0.305	aldehyde dehydrogenase, prefers NADP over NAD	enzyme; Energy metabolism, carbon: Fermentation
alkA	-0.52	0.354708	-0.495	3-methyl-adenine DNA glycosylase II, inducible	enzyme; DNA - replication, repair, restriction/modification
alkB	-0.595	0.0814552	-0.605	DNA repair system specific for alkylated DNA	putative enzyme; DNA - replication, repair, restriction/modification
alpA	0.045	0.45556	-0.14	prophage CP4-57 regulatory protein alpA	IS, phage, Tn; Phage-related functions and prophages
alr	-1.215	0.419035	-0.45	alanine racemase 1	enzyme; Amino acid biosynthesis: Alanine
amiA	-1.285	0.196458	-0.555	N-acetylmuramoyl-l-alanine amidase I	enzyme; Murein sacculus, peptidoglycan
amiB	-1.85	0.207901	-1.575	N-acetylmuramoyl-l-alanine amidase II; a murein hydrolase	enzyme; Murein sacculus, peptidoglycan
amn	-1.985	0.153931	-1.665	AMP nucleosidase	enzyme; Salvage of nucleosides and nucleotides
ampC	-0.26	0.400067	-0.24	beta-lactamase; penicillin resistance	enzyme; Drug/analog sensitivity
ampD	-0.1	0.317481	-0.125	regulates ampC	regulator; Not classified
ampE	-0.06	0.2022	-0.125	regulates ampC	regulator; Drug/analog sensitivity
ampG	1.51	0.224351	1.075	regulates beta-lactamase synthesis	regulator; Drug/analog sensitivity
amtB	-0.31	0.133678	-0.155	probable ammonium transporter	putative transport; Central intermediary metabolism: Pool, multipurpose conversions
amyA	-0.665	0.286598	-0.89	cytoplasmic alpha-amylase	enzyme; Degradation of polysaccharides
ansA	1.125	0.213132	0.3	cytoplasmic L-asparaginase I	enzyme; Degradation of small molecules: Amino acids
ansB	-2.395	0.0462973	-0.75	periplasmic L-asparaginase II	enzyme; Degradation of small molecules: Amino acids
ansP	-4.47	0.378525	-0.86	L-asparagine permease	transport; Transport of small molecules: Amino acids, amines
apaG	-1.18	0.687642	-0.33	orf, hypothetical protein	orf; Unknown
apaH	-1.385	0.361861	-0.8	diadenosine tetraphosphatase	enzyme; Salvage of nucleosides and nucleotides
apbA	-0.06	0.398453	-0.06	involved in thiamin biosynthesis, alternative pyrimidine biosynthesis	phenotype; Not classified
aphA	-0.535	0.444914	-0.74	diadenosine tetraphosphatase	enzyme; Central intermediary metabolism: Nucleotide hydrolysis
appA	-1.97	0.0809034	-1.76	phosphoanhydride phosphorylase; pH 2.5 acid phosphatase; periplasmic	enzyme; Central intermediary metabolism: Pool, multipurpose conversions
appB	-1.665	0.0213602	-1.43	probable third cytochrome oxidase, subunit II	putative enzyme; Energy metabolism, carbon: Electron transport
appC	0.155	0.13082	-0.27	probable third cytochrome oxidase, subunit I	putative enzyme; Energy metabolism, carbon: Electron transport
appY	0.455	0.366792	0.315	regulatory protein affecting appA and other genes	regulator; Central intermediary metabolism: Pool, multipurpose conversions
apt	0.27	0.361842	0.31	adenine phosphoribosyltransferase	enzyme; Salvage of nucleosides and nucleotides
aqpZ	1.48	0.452082	0.6	transmembrane water channel; aquaporin Z	transport; Transport of small molecules: Other
araA	1.325	0.503752	0.59	L-arabinose isomerase	enzyme; Degradation of small molecules: Carbon compounds
araB	1.405	0.179199	0.955	L-ribulokinase	enzyme; Degradation of small molecules: Carbon compounds
araC	1.33	0.0355895	0.53	transcriptional regulator for ara operon	regulator; Degradation of small molecules: Carbon compounds
araD	3.355	0.0401259	1.415	L-ribulose-5-phosphate 4-epimerase	enzyme; Degradation of small molecules: Carbon compounds
araE	8.965	0.239928	0.385	low-affinity L-arabinose transport system proton symport protein	transport; Transport of small molecules: Carbohydrates, organic acids, alcohols
araF	-2.485	0.262785	-1.28	L-arabinose-binding periplasmic protein	transport; Transport of small molecules: Carbohydrates, organic acids, alcohols
araG	-1.785	0.0657846	-1.11	ATP-binding component of high-affinity L-arabinose transport system	transport; Transport of small molecules: Carbohydrates, organic acids, alcohols
araH_1	0.175	0.101208	-0.385	high-affinity L-arabinose transport system; membrane protein, interrupted	transport; Transport of small molecules: Carbohydrates, organic acids, alcohols
araH_2	2.29	0.278663	0.975	high-affinity L-arabinose transport system; membrane protein, fragment 2	transport; Transport of small molecules: Carbohydrates, organic acids, alcohols
araJ	2.62	0.247275	1.095	involved in either transport or processing of arabinose polymers	transport; Degradation of small molecules: Carbon compounds
arcA	2.15	0.159052	0.77	negative response regulator of genes in aerobic pathways, (sensors, ArcB and CpxA)	regulator; Global regulatory functions
arcB	2.88	0.12387	0.97	aerobic respiration sensor-response protein; histidine protein kinase/phosphatase, sensor for arcA	enzyme; Global regulatory functions
arcC	2.05	0.0211883	1.33	putative carbamate kinase (EC 2.7.2.2)	putative enzyme; Not classified
argA	2.77	0.158528	2.58	N-acetylglutamate synthase; amino acid acetyltransferase	enzyme; Amino acid biosynthesis: Arginine
argB	3.37	0.210481	3.435	acetylglutamate kinase	enzyme; Amino acid biosynthesis: Arginine
argC	2.07	0.120867	1.965	N-acetyl-gamma-glutamylphosphate reductase	enzyme; Amino acid biosynthesis: Arginine
argD	1.885	0.233889	1.755	acetylornithine delta-aminotransferase	enzyme; Amino acid biosynthesis: Arginine
argE	2.275	0.417781	2.41	acetylornithine deacetylase	enzyme; Amino acid biosynthesis: Arginine
argF	2.025	0.42366	2.065	ornithine carbamoyltransferase 2, chain F	enzyme; Amino acid biosynthesis: Arginine
argG	2.345	0.24311	2.405	argininosuccinate synthetase	enzyme; Amino acid biosynthesis: Arginine
argH	1.99	0.107766	1.715	argininosuccinate lyase	enzyme; Amino acid biosynthesis: Arginine
argI	1.1	0.464093	0.37	ornithine carbamoyltransferase 1	enzyme; Amino acid biosynthesis: Arginine
argR	0.03	0.72612	0.185	repressor of arg regulon; cer-mediated site specific recombination	regulator; Amino acid biosynthesis: Arginine
argS	0	0.754585	0.04	arginine tRNA synthetase	enzyme; Aminoacyl tRNA synthetases, tRNA modification
argT	-0.345	0.620705	-0.655	lysine-, arginine-, ornithine-binding periplasmic protein	transport; Transport of small molecules: Amino acids, amines
aroA	-1.44	0.423628	-0.83	5-enolpyruvylshikimate-3-phosphate synthetase	enzyme; Amino acid biosynthesis: Chorismate
aroB	-1.125	0.3557	-0.205	3-dehydroquinate synthase	enzyme; Amino acid biosynthesis: Chorismate
aroC	0.03	0.190636	-0.055	chorismate synthase	enzyme; Amino acid biosynthesis: Chorismate
aroD	-0.025	0.0946042	-0.165	3-dehydroquinate dehydratase	enzyme; Amino acid biosynthesis: Chorismate
aroE	-1.25	0.228669	-0.465	dehydroshikimate reductase	enzyme; Amino acid biosynthesis: Chorismate
aroF	-1.47	0.312512	-0.935	3-deoxy-D-arabinoheptulosonate-7-phosphate synthase (DAHP synthetase, tyrosine repressible)	enzyme; Amino acid biosynthesis: Tyrosine
aroG	-1.46	0.27133	-0.95	3-deoxy-D-arabinoheptulosonate-7-phosphate synthase (DAHP synthetase, phenylalanine repressible)	enzyme; Amino acid biosynthesis: Phenylalanine
aroH	-0.12	0.615799	-0.18	3-deoxy-D-arabinoheptulosonate-7-phosphate synthase (DAHP synthetase, tryptophan repressible)	enzyme; Amino acid biosynthesis: Tryptophan
aroK	-0.2	0.60574	-0.28	shikimate kinase I	enzyme; Amino acid biosynthesis: Chorismate
aroL	-1.3	0.273532	-0.605	shikimate kinase II	enzyme; Amino acid biosynthesis: Chorismate
aroM	0.02	0.213804	0.125	protein of aro operon, regulated by aroR	phenotype; Amino acid biosynthesis: Chorismate
aroP	-3.16	0.313393	-0.465	aromatic amino acid transport protein	transport; Transport of small molecules: Amino acids, amines
arp	-3.17	0.466577	-0.575	regulator of acetyl CoA synthetase	regulator; Fatty acid and phosphatidic acid biosynthesis
arsB	1.32	0.362747	0.66	arsenical pump membrane protein	transport; Drug/analog sensitivity
arsC	1.4	0.302601	0.855	arsenate reductase	enzyme; Drug/analog sensitivity
arsR	1.345	0.243714	0.825	transcriptional repressor of chromosomal ars operon	regulator; Drug/analog sensitivity
artI	1.59	0.276069	1.315	arginine 3rd transport system periplasmic binding protein	transport; Transport of small molecules: Amino acids, amines
artJ	1.905	0.372834	1.835	arginine 3rd transport system periplasmic binding protein	transport; Transport of small molecules: Amino acids, amines
artM	1.575	0.313531	1.19	arginine 3rd transport system permease protein	transport; Transport of small molecules: Amino acids, amines
artP	1.485	0.310893	1.075	ATP-binding component of 3rd arginine transport system	transport; Transport of small molecules: Amino acids, amines
artQ	-1.47	0.397567	-0.215	arginine 3rd transport system permease protein	transport; Transport of small molecules: Amino acids, amines
ascB	-0.64	0.388371	-0.05	6-phospho-beta-glucosidase; cryptic	enzyme; Degradation of small molecules: Carbon compounds
ascF	1.09	0.51047	0.72	PTS system enzyme II ABC (asc), cryptic, transports specific beta-glucosides	enzyme; Transport of small molecules: Carbohydrates, organic acids, alcohols
ascG	-1.29	0.4654	-0.56	ascBF operon repressor	regulator; Degradation of small molecules: Carbon compounds
asd	0.305	0.103258	0.46	aspartate-semialdehyde dehydrogenase	enzyme; Amino acid biosynthesis: Lysine
aslA	0.3	0.0159545	0.43	arylsulfatase	enzyme; Central intermediary metabolism: Sulfur metabolism
aslB	0.015	0.147518	0.155	putative arylsulfatase regulator	regulator; Not classified
asmA	-0.19	0.156966	-0.225	suppressor of ompF assembly mutants	phenotype; Outer membrane constituents
asnA	-1.815	0.0879556	-1.58	asparagine synthetase A	enzyme; Amino acid biosynthesis: Asparagine
asnB	-1.975	0.216949	-1.815	asparagine synthetase B	enzyme; Amino acid biosynthesis: Asparagine
asnC	-1.61	0.249799	-1.16	regulator for asnA, asnC and gidA	regulator; Amino acid biosynthesis: Asparagine
asnS	0.455	0.249404	0.85	asparagine tRNA synthetase	enzyme; Aminoacyl tRNA synthetases, tRNA modification
aspA	0.005	0.172836	0.115	aspartate ammonia-lyase (aspartase)	enzyme; Central intermediary metabolism: Pool, multipurpose conversions
aspC	-1.725	0.285603	-1.315	aspartate aminotransferase	enzyme; Amino acid biosynthesis: Aspartate
aspS	-1.525	0.304962	-0.99	aspartate tRNA synthetase	enzyme; Aminoacyl tRNA synthetases, tRNA modification
asr	-0.245	0.442642	-0.49	acid shock protein	phenotype; Not classified
atoA	1.41	0.60646	0.39	acetyl-CoA:acetoacetyl-CoA transferase beta subunit	enzyme; Degradation of small molecules: Fatty acids
atoB	1.545	0.236824	0.41	acetyl-CoA acetyltransferase	enzyme; Degradation of small molecules: Fatty acids
atoC	1.59	0.255543	0.51	response regulator of ato, ornithine decarboxylase antizyme (sensor ATOS)	regulator; Degradation of small molecules: Fatty acids
atoD	1.6	0.344696	0.465	acetyl-CoA:acetoacetyl-CoA transferase alpha subunit	enzyme; Degradation of small molecules: Fatty acids
atoE	2.475	0.228306	0.725	short chain fatty acid transporter	transport; Degradation of small molecules: Fatty acids
atoS	2.37	0.16105	1.005	sensor protein AtoS for response regulator AtoC	regulator; Not classified
atpA	1.355	0.139452	0.96	membrane-bound ATP synthase, F1 sector, alpha-subunit	enzyme; ATP-proton motive force interconversion
atpB	0.09	0.330929	0.33	membrane-bound ATP synthase, F0 sector, subunit a	enzyme; ATP-proton motive force interconversion
atpC	-1.195	0.60192	-0.315	membrane-bound ATP synthase, F1 sector, epsilon-subunit	enzyme; ATP-proton motive force interconversion
atpD	0.215	0.448856	0.58	membrane-bound ATP synthase, F1 sector, beta-subunit	enzyme; ATP-proton motive force interconversion
atpE	1.415	0.368861	1.075	membrane-bound ATP synthase, F0 sector, subunit c	enzyme; ATP-proton motive force interconversion
atpF	0.11	0.74506	0.415	membrane-bound ATP synthase, F0 sector, subunit b	enzyme; ATP-proton motive force interconversion
atpG	0.215	0.491409	0.62	membrane-bound ATP synthase, F1 sector, gamma-subunit	enzyme; ATP-proton motive force interconversion
atpH	1.325	0.0826072	0.87	membrane-bound ATP synthase, F1 sector, delta-subunit	enzyme; ATP-proton motive force interconversion
atpI	1.12	0.360661	0.375	membrane-bound ATP synthase, dispensable protein, affects expression of atpB	enzyme; ATP-proton motive force interconversion
avtA	-0.05	0.56107	-0.08	alanine-alpha-ketoisovalerate (or valine-pyruvate) transaminase, transaminase C	enzyme; Amino acid biosynthesis: Alanine
b0005	-1.355	0.2677	-0.665	orf, hypothetical protein	orf; Unknown
b0011	-1.445	0.192065	-0.835	putative oxidoreductase	putative enzyme; Not classified
b0024	-1.64	0.186319	-1.175	orf, hypothetical protein	orf; Unknown
b0100	-1.065	0.720124	-0.17	orf, hypothetical protein	orf; Unknown
b0105	-1.17	0.361551	-0.41	orf, hypothetical protein	orf; Unknown
b0165	-1.335	0.260756	-0.66	orf, hypothetical protein	orf; Unknown
b0235	-0.125	0.297979	-0.175	orf, hypothetical protein	orf; Unknown
b0245	-0.07	0.1023	-0.165	orf, hypothetical protein	orf; Unknown
b0257	-1.375	0.0892633	-0.785	putative transposase	IS, phage, Tn; Not classified
b0263	-1.61	0.175927	-1.15	putative transport system permease protein	putative transport; Not classified
b0298	-0.04	0.154252	-0.365	putative factor	putative factor; Not classified
b0302	0.13	0.0459146	-0.02	orf, hypothetical protein	orf; Unknown
b0309	0.175	0.192696	-0.165	orf, hypothetical protein	orf; Unknown
b0332	2.705	0.452534	0.795	orf, hypothetical protein	orf; Unknown
b0359	3.78	0.419276	1.275	putative transferase	putative enzyme; Not classified
b0362	4.075	0.378406	1.335	orf, hypothetical protein	orf; Unknown
b0370	1.475	0.241902	0.35	orf, hypothetical protein	orf; Unknown
b0373	-0.11	0.353258	-0.315	putative factor	putative factor; Not classified
b0379	1.245	0.441579	0.065	orf, hypothetical protein	orf; Unknown
b0380	-0.03	0.346442	-0.285	orf, hypothetical protein	orf; Unknown
b0392	-1.315	0.534285	-0.47	orf, hypothetical protein	orf; Unknown
b0395	-3.275	0.481037	-0.795	orf, hypothetical protein	orf; Unknown
b0499	-3.35	0.352377	-0.925	orf, hypothetical protein	orf; Unknown
b0501	-3.895	0.239076	-1.01	orf, hypothetical protein	orf; Unknown
b0502	-3.82	0.447386	-0.965	orf, hypothetical protein	orf; Unknown
b0538	-1.325	0.379656	-0.545	putative sensory transduction regulator	putative regulator; Not classified
b0539	-1.485	0.0821259	-0.82	putative exonuclease (EC 3.1.11.3) similar to lambda	putative enzyme; Not classified
b0540	-3.71	0.190896	-1.205	orf, hypothetical protein	orf; Unknown
b0542	-3.82	0.381893	-1.47	orf, hypothetical protein	orf; Unknown
b0609	0.135	0.323532	0.25	orf, hypothetical protein	orf; Unknown
b0663	1.74	0.233613	1.62	putative RNA	putative RNA; Not classified
b0667	-0.065	0.294309	0.525	putative RNA	putative RNA; Not classified
b0669	-0.23	0.363642	0.19	putative RNA	putative RNA; Not classified
b0671	-0.03	0.449961	0.255	putative RNA	putative RNA; Not classified
b0701	0.565	0.359035	0.405	rhsC protein in rhs element	orf; Transposon-related functions
b0703	-5.925	0.31568	-0.485	orf, hypothetical protein	orf; Unknown
b0725	-8.05	0.30117	-1.82	orf, hypothetical protein	orf; Unknown
b0753	-1.555	0.14197	-1.19	putative homeobox protein	putative regulator; Not classified
b0762	-1.585	0.0483124	-1.15	orf, hypothetical protein	orf; Unknown
b0795	-0.125	0.234038	-0.55	putative membrane protein	putative membrane; Not classified
b0805	1.715	0.572368	0.505	putative outer membrane receptor for iron transport	putative membrane; Not classified
b0816	0.005	0.458214	-0.545	orf, hypothetical protein	orf; Unknown
b0817	-1.705	0.37995	-0.94	putative toxin	putative transport; Not classified
b0822	-0.04	0.365353	0.13	orf, hypothetical protein	orf; Unknown
b0829	1.295	0.349521	0.325	putative ATP-binding component of a transport system	putative transport; Not classified
b0830	1.81	0.470159	0.47	putative transport protein	putative transport; Not classified
b0831	2.455	0.350121	0.815	putative transport system permease protein	putative transport; Not classified
b0832	1.975	0.286047	0.58	putative transport system permease protein	putative transport; Not classified
b0833	1.915	0.158796	0.945	orf, hypothetical protein	orf; Unknown
b0834	2.06	0.266599	1.045	orf, hypothetical protein	orf; Unknown
b0836	1.8	0.292682	0.85	putative receptor	putative factor; Not classified
b0844	1.84	0.104495	1.38	orf, hypothetical protein	orf; Unknown
b0845	1.875	0.119068	1.29	putative DEOR-type transcriptional regulator	putative regulator; Not classified
b0846	1.6	0.248243	0.9	putative DEOR-type transcriptional regulator	putative regulator; Not classified
b0847	0.155	0.181079	0.295	putative transport protein	putative transport; Not classified
b0866	-1.33	0.0310114	-0.73	orf, hypothetical protein	orf; Unknown
b0867	-1.42	0.122465	-0.925	putative regulator	putative regulator; Not classified
b0868	0.505	0.175606	0.87	putative nucleotide di-P-sugar epimerase or dehydratase	putative enzyme; Not classified
b0872	1.72	0.12846	1.37	putative enzyme	putative enzyme; Not classified
b0878	1.13	0.415881	0.14	putative membrane protein	putative membrane; Not classified
b0899	-0.945	0.378299	-1.435	putative transport	putative transport; Not classified
b0919	-0.62	0.0485772	-1.15	orf, hypothetical protein	orf; Unknown
b0941	0.275	0.242846	-0.015	homolog of Salmonella FimH protein	putative structure; Not classified
b0942	-1.245	0.419943	-0.565	putative fimbrial-like protein	putative structure; Not classified
b0943	-0.05	0.397106	-0.18	putative fimbrial-like protein	putative structure; Not classified
b0947	1.285	0.378061	0.33	orf, hypothetical protein	orf; Unknown
b0955	-0.035	0.19828	-0.215	putative ATP-dependent protease	putative enzyme; Not classified
b0959	0.515	0.25826	0.28	orf, hypothetical protein	orf; Unknown
b0960	2.045	0.392042	0.915	orf, hypothetical protein	orf; Unknown
b0964	1.905	0.326085	1.28	orf, hypothetical protein	orf; Unknown
b0965	0.26	0.220928	0.32	orf, hypothetical protein	orf; Unknown
b0967	-1.615	0.067046	-1.27	putative oxidoreductase	putative enzyme; Not classified
b0968	0.525	0.090631	-0.09	orf, hypothetical protein	orf; Unknown
b1007	2.08	0.338161	0.685	orf, hypothetical protein	orf; Unknown
b1008	5.27	0.484075	1.285	putative enzyme	putative enzyme; Not classified
b1009	5.19	0.518864	1.15	putative acetyltransferase	putative enzyme; Not classified
b1010	0.015	0.415272	-0.135	orf, hypothetical protein	orf; Unknown
b1011	0.325	0.151926	0.08	putative synthetase	putative enzyme; Not classified
b1012	0.405	0.192774	0.07	orf, hypothetical protein	orf; Unknown
b1016	-1.825	0.306956	-0.69	orf, hypothetical protein	orf; Unknown
b1017	-1.96	0.169835	-0.955	putative cytochrome	putative carrier; Not classified
b1027	-0.005	0.267808	-0.115	orf, hypothetical protein	orf; Unknown
b1028	0.09	0.638398	0.065	orf, hypothetical protein	orf; Unknown
b1030	-2.87	0.511653	-1.2	orf, hypothetical protein	orf; Unknown
b1044	-2.995	0.229593	-1.415	orf, hypothetical protein	orf; Unknown
b1045	-1.625	0.173939	-1.075	putative polyprotein	orf; Unknown function
b1052	-3.23	0.215039	-1.075	orf, hypothetical protein	orf; Unknown
b1057	-3.05	0.182732	-0.86	putative cytochrome	putative enzyme; Not classified
b1085	-1.745	0.195083	-0.94	orf, hypothetical protein	orf; Unknown
b1121	-1.705	0.483802	-0.91	homolog of virulence factor	putative factor; Not classified
b1134	-1.435	0.383773	-0.745	putative phosphohydrolase	putative enzyme; Not classified
b1141	-0.185	0.336846	-0.145	orf, hypothetical protein	orf; Unknown
b1145	1.24	0.633175	0.53	putative phage repressor	IS, phage, Tn; Not classified
b1146	-0.23	0.574627	-0.34	orf, hypothetical protein	orf; Unknown
b1152	-0.215	0.491127	-0.205	orf, hypothetical protein	orf; Unknown
b1153	1.32	0.57574	0.79	orf, hypothetical protein	orf; Unknown
b1155	-0.555	0.334678	-0.145	orf, hypothetical protein	orf; Unknown
b1157	-0.55	0.401195	-0.49	putative tail fiber protein	IS, phage, Tn; Not classified
b1163	0.145	0.654149	-0.03	orf, hypothetical protein	orf; Unknown
b1168	0.84	0.471057	0.625	putative proteases	putative enzyme; Not classified
b1169	2.33	0.351957	1.5	putative ATP-binding component of a transport system	putative transport; Not classified
b1170	1.595	0.315174	1.125	putative part of putative ATP-binding component of a transport system	putative transport; Not classified
b1171	1.27	0.2586	0.65	orf, hypothetical protein	orf; Unknown
b1172	1.17	0.393762	0.43	orf, hypothetical protein	orf; Unknown
b1173	-0.25	0.519421	-0.345	orf, hypothetical protein	orf; Unknown
b1180	-0.135	0.43678	-0.245	putative isomerase	putative enzyme; Not classified
b1191	0.135	0.615476	0.145	orf, hypothetical protein	orf; Unknown
b1192	0.15	0.641546	0.395	orf, hypothetical protein	orf; Unknown
b1199	1.275	0.409902	0.795	putative dihydroxyacetone kinase (EC 2.7.1.2)	putative enzyme; Not classified
b1200	1.23	0.316578	0.625	putative dihydroxyacetone kinase (EC 2.7.1.2)	putative enzyme; Not classified
b1201	1.645	0.259313	0.675	putative sensor-type regulator	putative regulator; Not classified
b1202	0.37	0.269891	0.005	putative adhesion and penetration protein	putative factor; Not classified
b1213	-0.11	0.534473	-0.295	orf, hypothetical protein	orf; Unknown
b1228	1.17	0.550521	0.39	orf, hypothetical protein	orf; Unknown
b1240	0.06	0.285685	0.12	orf, hypothetical protein	orf; Unknown
b1248	-1.125	0.293012	-0.345	orf, hypothetical protein	orf; Unknown
b1284	0.505	0.224172	0.345	putative DEOR-type transcriptional regulator	putative regulator; Not classified
b1297	1.385	0.0853192	0.885	putative glutamine synthetase (EC 6.3.1.2)	putative enzyme; Not classified
b1310	5.57	0.215216	1.33	putative transport periplasmic protein	putative transport; Not classified
b1314	4.9	0.297791	1.185	putative transient receptor potential locus	putative factor; Not classified
b1327	1.275	0.394389	0.52	orf, hypothetical protein	orf; Unknown
b1329	3.68	0.528172	1.09	putative transport periplasmic protein	putative transport; Not classified
b1330	3.775	0.598777	1.335	orf, hypothetical protein	orf; Unknown
b1337	1.885	0.461936	1.435	orf, hypothetical protein	orf; Unknown
b1341	2.16	0.278177	1.585	orf, hypothetical protein	orf; Unknown
b1342	2.66	0.250402	1.475	orf, hypothetical protein	orf; Unknown
b1345	0.73	0.208793	0.155	putative transposase	putative transport; Not classified
b1354	1.24	0.358082	0.44	orf, hypothetical protein	orf; Unknown
b1355	2.795	0.543398	1.295	orf, hypothetical protein	orf; Unknown
b1360	13.38	0.349052	1.455	putative DNA replication factor	putative factor; Not classified
b1362	12	0.163389	0.83	putative Rac prophage endopeptidase	IS, phage, Tn; Not classified
b1364	-1.555	0.150808	-0.875	orf, hypothetical protein	orf; Unknown
b1365	0.105	0.272739	0.18	orf, hypothetical protein	orf; Unknown
b1367	1.63	0.303107	0.94	orf, hypothetical protein	orf; Unknown
b1368	0.19	0.46131	0.185	putative alpha helix protein	orf; Not classified
b1369	-0.005	0.700827	0.045	orf, hypothetical protein	orf; Unknown
b1371	-0.295	0.486833	-0.37	orf, hypothetical protein	orf; Unknown
b1372	-1.745	0.19924	-1.145	putative membrane protein	putative membrane; Not classified
b1374	-0.345	0.428544	-0.4	putative transposon resolvase	IS, phage, Tn; Not classified
b1377	-0.38	0.722606	-0.03	putative outer membrane protein	putative membrane; Not classified
b1391	0.18	0.422537	0.26	orf, hypothetical protein	orf; Unknown
b1392	1.74	0.393914	0.555	putative oxidoreductase	putative enzyme; Not classified
b1394	1.405	0.433091	0.68	putative enzyme	putative enzyme; Not classified
b1396	0.035	0.303198	0.1	orf, hypothetical protein	orf; Unknown
b1397	2.23	0.386888	0.365	putative acyltransferase	putative enzyme; Not classified
b1398	5.985	0.463393	1.735	orf, hypothetical protein	orf; Unknown
b1399	2.21	0.364231	0.415	orf, hypothetical protein	orf; Unknown
b1400	-1.59	0.317308	-0.67	putative transferase	putative enzyme; Not classified
b1408	-1.64	0.332184	-0.66	probable enzyme	putative enzyme; Not classified
b1409	-0.11	0.175009	-0.065	putative phosphatidate cytidiltransferase	putative enzyme; Central intermediary metabolism: Nucleotide interconversions
b1410	1.475	0.193532	0.735	orf, hypothetical protein	orf; Unknown
b1420	-0.115	0.251949	-0.255	orf, hypothetical protein	orf; Unknown
b1422	-1.395	0.202883	-0.755	putative transcriptional regulator LYSR-type	putative regulator; Not classified
b1423	-1.09	0.598457	-0.175	orf, hypothetical protein	orf; Unknown
b1425	0.365	0.478123	0.485	orf, hypothetical protein	orf; Unknown
b1428	0.275	0.109953	0.185	orf, hypothetical protein	orf; Unknown
b1431	0.14	0.181673	-0.105	orf, hypothetical protein	orf; Unknown
b1432	1.735	0.0781825	0.73	putative virulence protein	putative factor; Not classified
b1433	0.01	0.175749	-0.105	putative membrane transport protein	putative transport; Not classified
b1436	0.01	0.330898	-0.18	orf, hypothetical protein	orf; Unknown
b1437	0.42	5e+07	0.305	orf, hypothetical protein	orf; Unknown
b1438	-0.005	5e+07	-0.14	orf, hypothetical protein	orf; Unknown
b1439	-0.01	0.255838	-0.14	multi modular; putative transcriptional regulator; also putative ATP-binding component of a transport system	putative regulator; Not classified
b1440	-1.085	0.408816	-0.205	putative transport protein	putative transport; Not classified
b1441	0.095	0.656803	0.245	putative ATP-binding component of a transport system	putative transport; Not classified
b1442	1.245	0.520756	0.415	putative transport system permease protein	putative transport; Not classified
b1443	0.05	5e+07	-0.055	putative transport system permease protein	putative transport; Not classified
b1444	-1.09	5e+07	-0.215	putative aldehyde dehydrogenase	putative enzyme; Not classified
b1445	-1.335	0.246249	-0.675	orf, hypothetical protein	orf; Unknown
b1446	-0.285	0.316488	-0.52	orf, hypothetical protein	orf; Unknown
b1447	-0.44	0.301672	-0.815	orf, hypothetical protein	orf; Unknown
b1448	-2.01	0.177127	-1.86	putative resistance protein	putative transport; Drug/analog sensitivity
b1450	-0.41	0.428439	-0.62	orf, hypothetical protein	orf; Unknown
b1451	-0.115	0.377206	-0.235	putative outer membrane receptor for iron transport	putative transport; Not classified
b1452	-1.285	5e+07	-0.665	putative receptor	putative factor; Not classified
b1454	1.185	5e+07	0.72	putative transferase	putative enzyme; Not classified
b1455	2.305	0.44731	0.91	orf, hypothetical protein	orf; Unknown
b1458	2.43	0.383009	0.725	orf, hypothetical protein	orf; Unknown
b1459	2.385	0.337562	0.705	orf, hypothetical protein	orf; Unknown
b1462	1.28	0.236215	0.6	orf, hypothetical protein	orf; Unknown
b1463	1.91	5e+07	0.925	putative N-hydroxyarylamine O-acetyltransferase	putative enzyme; Not classified
b1470	1.93	5e+07	0.605	orf, hypothetical protein	orf; Unknown
b1471	1.37	0.138754	0.52	putative glycoportein	putative structure; Not classified
b1472	1.175	0.51098	0.485	putative outer membrane porin protein	putative membrane; Not classified
b1481	1.17	0.491467	0.415	orf, hypothetical protein	orf; Unknown
b1483	1.365	0.248799	0.615	putative ATP-binding component of a transport system	putative transport; Not classified
b1484	1.475	0.145097	0.85	putative ATP-binding component of a transport system	putative transport; Not classified
b1485	1.315	0.0186274	1.12	putative transport protein	putative transport; Not classified
b1486	0.95	5e+07	0.49	putative transport system permease protein	putative transport; Not classified
b1487	0.01	5e+07	0.235	putative hemin-binding lipoprotein	putative factor; Not classified
b1488	0.015	0.338587	0.1	orf, hypothetical protein	orf; Unknown
b1489	-1.345	0.148928	-0.66	putative enzyme	putative enzyme; Not classified
b1490	-0.095	0.288463	-0.11	orf, hypothetical protein	orf; Unknown
b1491	0.04	0.460784	0.085	orf, hypothetical protein	orf; Unknown
b1497	0.03	5e+07	-0.04	putative enzyme	putative enzyme; Not classified
b1498	2.1	5e+07	0.615	putative sulfatase	putative enzyme; Not classified
b1499	0.815	0.292814	0.14	putative ARAC-type regulatory protein	putative regulator; Not classified
b1500	-0.165	0.397661	-0.33	orf, hypothetical protein	orf; Unknown
b1501	-0.015	0.321189	-0.115	putative oxidoreductase, major subunit	putative enzyme; Not classified
b1502	0.01	0.381489	0.06	putative adhesin; similar to FimH protein	putative structure; Not classified
b1503	-0.025	0.302287	-0.005	putative fimbrial-like protein	putative structure; Not classified
b1504	1.34	0.294755	0.53	putative fimbrial-like protein	putative structure; Not classified
b1505	2.635	0.207697	0.9	putative outer membrane protein	putative membrane; Not classified
b1506	1.39	0.0268062	0.65	orf, hypothetical protein	orf; Unknown
b1509	1.43	0.0690049	1.035	putative ATP-binding component of a transport system and adhesin protein	putative transport; Not classified
b1513	1.39	0.114886	0.83	putative ATP-binding component of a transport system	putative transport; Not classified
b1516	1.215	0.0909321	0.38	putative LACI-type transcriptional regulator	putative regulator; Not classified
b1518	-0.11	0.139289	-0.25	orf, hypothetical protein	orf; Unknown
b1519	0.07	0.266362	0.23	putative enzyme	putative enzyme; Not classified
b1520	1.3	0.323192	0.73	orf, hypothetical protein	orf; Unknown
b1522	1.105	0.289378	0.34	orf, hypothetical protein	orf; Unknown
b1523	-0.335	0.143989	-0.36	orf, hypothetical protein	orf; Unknown
b1525	-1.42	0.434596	-0.6	putative aldehyde dehydrogenase	putative enzyme; Not classified
b1527	0.9	0.585428	0.45	orf, hypothetical protein	orf; Unknown
b1541	1.945	0.546627	0.56	orf, hypothetical protein	orf; Unknown
b1543	1.045	0.433956	0.085	putative transport protein	putative transport; Not classified
b1545	-0.135	0.150438	-0.305	orf, hypothetical protein	orf; Unknown
b1547	-0.09	0.437383	-0.1	orf, hypothetical protein	orf; Unknown
b1550	1.23	0.69561	0.365	orf, hypothetical protein	orf; Unknown
b1551	0.15	0.833726	0.16	orf, hypothetical protein	orf; Unknown
b1553	-1.92	0.601855	-0.78	orf, hypothetical protein	orf; Unknown
b1554	-2.06	0.270482	-1.095	putative lysozyme	putative enzyme; Not classified
b1555	-1.315	0.3548	-0.6	orf, hypothetical protein	orf; Unknown
b1556	-1.455	0.467667	-0.64	orf, hypothetical protein	orf; Unknown
b1559	-0.16	0.275752	-0.115	orf, hypothetical protein	orf; Unknown
b1560	1.35	0.0694066	0.635	orf, hypothetical protein	orf; Unknown
b1565	4.545	0.249303	1.27	orf, hypothetical protein	orf; Unknown
b1567	3.025	5e+07	0.375	orf, hypothetical protein	orf; Unknown
b1568	-1.385	5e+07	-0.645	orf, hypothetical protein	orf; Unknown
b1578	-1.505	5e+07	-0.58	orf, hypothetical protein	orf; Unknown
b1579	-0.21	5e+07	-0.31	putative transposase	putative enzyme; Not classified
b1582	-0.185	0.0584737	-0.64	orf, hypothetical protein	orf; Unknown
b1583	-1.54	0.265341	-1.075	orf, hypothetical protein	orf; Unknown
b1586	0.17	0.322894	0.385	orf, hypothetical protein	orf; Unknown
b1587	0.285	0.488537	0.635	putative oxidoreductase, major subunit	putative enzyme; Not classified
b1588	-1.14	0.81551	-0.115	putative oxidoreductase, major subunit	putative enzyme; Not classified
b1589	0.075	0.626703	0.405	putative oxidoreductase, Fe-S subunit	putative enzyme; Not classified
b1590	1.225	0.324998	0.535	putative DMSO reductase anchor subunit	putative enzyme; Degradation of small molecules: Carbon compounds
b1591	2.965	0.296865	0.94	putative oxidoreductase component	putative enzyme; Not classified
b1592	3.91	0.299088	1.44	putative chloride channel	putative transport; Not classified
b1593	0.84	0.395391	0.3	orf, hypothetical protein	orf; Unknown
b1598	0.44	0.280633	0.725	orf, hypothetical protein	orf; Unknown
b1599	2.195	0.22277	1.675	possible chaperone	putative factor; Not classified
b1600	2.05	0.466272	0.92	possible chaperone	putative factor; Not classified
b1601	1.51	0.529083	0.475	putative transport protein	putative transport; Not classified
b1604	2.37	0.48368	0.755	orf, hypothetical protein	orf; Unknown
b1605	1.205	0.467552	0.34	putative arginine/ornithine antiporter	putative transport; Not classified
b1624	-1.395	0.287407	-0.685	orf, hypothetical protein	orf; Unknown
b1625	-0.125	0.263501	-0.05	orf, hypothetical protein	orf; Unknown
b1626	1.31	0.481564	0.525	orf, hypothetical protein	orf; Unknown
b1627	1.575	0.285749	0.815	orf, hypothetical protein	orf; Unknown
b1628	1.52	0.165979	0.785	orf, hypothetical protein	orf; Unknown
b1629	-0.04	0.309176	-0.23	putative membrane protein	putative membrane; Not classified
b1631	-0.06	0.201778	-0.105	orf, hypothetical protein	orf; Unknown
b1640	2.595	0.190342	0.92	orf, hypothetical protein	orf; Unknown
b1643	7.175	0.434014	1.85	orf, hypothetical protein	orf; Unknown
b1644	6.74	0.377111	1.63	putative membrane protein	putative membrane; Not classified
b1645	2.275	0.36071	0.98	orf, hypothetical protein	orf; Unknown
b1647	0.165	0.613361	0.52	orf, hypothetical protein	orf; Unknown
b1648	-1.045	0.73226	0.015	orf, hypothetical protein	orf; Unknown
b1649	0.1	0.732115	0.3	orf, hypothetical protein	orf; Unknown
b1657	0.06	0.487325	0.145	putative transport protein	putative transport; Not classified
b1664	-1.34	0.243083	-0.8	possible enzyme	putative enzyme; Not classified
b1667	-1.32	0.483649	-0.76	orf, hypothetical protein	orf; Unknown
b1668	0.165	0.375247	0.07	orf, hypothetical protein	orf; Unknown
b1669	1.875	0.167845	0.61	orf, hypothetical protein	orf; Unknown
b1671	1.925	0.211273	1.04	putative oxidoreductase, Fe-S subunit	putative enzyme; Not classified
b1672	-2.515	0.310782	-0.05	orf, hypothetical protein	orf; Unknown
b1673	-4.47	0.291455	-1.885	orf, hypothetical protein	orf; Unknown
b1674	-0.52	0.238741	-0.79	putative oxidoreductase, Fe-S subunit	putative enzyme; Not classified
b1675	-0.17	0.233761	-0.295	orf, hypothetical protein	orf; Unknown
b1680	-1.635	0.127282	-1.25	orf, hypothetical protein	orf; Unknown
b1685	-1.32	0.496027	-0.58	orf, hypothetical protein	orf; Unknown
b1686	-1.2	0.415722	-0.475	orf, hypothetical protein	orf; Unknown
b1688	-1.505	0.269331	-0.755	orf, hypothetical protein	orf; Unknown
b1689	-0.04	0.54196	0.235	orf, hypothetical protein	orf; Unknown
b1690	1.325	0.392803	0.66	putative transport system permease protein	putative transport; Not classified
b1691	-0.185	0.535154	-0.06	putative amino acid/amine transport protein	putative transport; Not classified
b1695	2.65	0.669105	0.665	putative oxidoreductase	putative enzyme; Not classified
b1696	4.015	0.44413	1.195	putative ARAC-type regulatory protein	putative regulator; Not classified
b1706	1.54	0.394121	0.66	orf, hypothetical protein	orf; Unknown
b1707	0.365	0.3233	0.23	orf, hypothetical protein	orf; Unknown
b1720	-1.56	0.132047	-1.07	orf, hypothetical protein	orf; Unknown
b1721	-1.66	0.107471	-1.27	orf, hypothetical protein	orf; Unknown
b1722	0.06	0.406405	-0.135	orf, hypothetical protein	orf; Unknown
b1724	0.01	0.483162	-0.24	orf, hypothetical protein	orf; Unknown
b1725	0.88	0.423617	0.2	orf, hypothetical protein	orf; Unknown
b1726	0.33	0.474956	-0.26	orf, hypothetical protein	orf; Unknown
b1728	-0.425	0.258097	-0.135	orf, hypothetical protein	orf; Unknown
b1729	1.455	0.15124	1.055	part of a kinase	putative enzyme; Not classified
b1730	1.215	0.3569	0.53	orf, hypothetical protein	orf; Unknown
b1731	1.955	0.283028	0.68	orf, hypothetical protein	orf; Unknown
b1741	3.03	0.202845	1.42	putative excinuclease subunit	putative enzyme; Not classified
b1742	2.185	0.166032	1.005	orf, hypothetical protein	orf; Unknown
b1745	1.645	0.0575748	0.435	orf, hypothetical protein	orf; Unknown
b1746	4.19	0.23908	1.21	putative aldehyde dehydrogenase	putative enzyme; Not classified
b1747	3.685	0.466139	1.17	orf, hypothetical protein	orf; Unknown
b1754	1.135	0.313167	0.425	orf, hypothetical protein	orf; Unknown
b1755	2.315	0.112125	0.735	putative transport system permease protein	putative transport; Not classified
b1756	2.49	0.0868232	1.16	putative ATP-binding component of a transport system	putative transport; Not classified
b1757	-0.3	0.207064	-0.12	putative thiosulfate sulfur transferase	putative enzyme; Central intermediary metabolism: Sulfur metabolism
b1758	-1.905	0.419054	-1.29	putative cytochrome oxidase	putative enzyme; Not classified
b1759	-0.27	0.412656	-0.42	orf, hypothetical protein	orf; Unknown
b1760	-0.015	0.371745	-0.085	orf, hypothetical protein	orf; Unknown
b1762	-0.085	0.293989	-0.15	orf, hypothetical protein	orf; Unknown
b1770	-0.435	0.18518	-0.4	putative DEOR-type transcriptional regulator	putative regulator; Not classified
b1771	-0.085	0.169799	0.045	orf, hypothetical protein	orf; Unknown
b1772	1.485	0.503249	0.58	putative kinase	putative enzyme; Not classified
b1773	6.97	0.467006	1.205	putative aldolase	putative enzyme; Not classified
b1775	7.23	0.260401	1.74	putative transport protein	putative transport; Not classified
b1776	0.1	0.292276	0.02	putative oxidoreductase	putative enzyme; Not classified
b1777	-1.28	0.119483	-0.585	orf, hypothetical protein	orf; Unknown
b1781	-1.51	0.281534	-0.685	putative an aldehyde reductase	putative enzyme; Not classified
b1788	-1.645	0.266726	-0.995	orf, hypothetical protein	orf; Unknown
b1806	-0.09	0.188362	-0.195	putative outer membrane protein	putative membrane; Not classified
b1808	-0.18	0.284293	-0.345	putative enzyme	putative enzyme; Not classified
b1809	-1.88	0.125682	-1.65	orf, hypothetical protein	orf; Unknown
b1810	-1.875	0.160782	-1.645	orf, hypothetical protein	orf; Unknown
b1811	-1.57	0.370206	-0.95	orf, hypothetical protein	orf; Unknown
b1815	-1.47	0.573265	-0.615	orf, hypothetical protein	orf; Unknown
b1820	0.53	0.639703	0.72	orf, hypothetical protein	orf; Unknown
b1821	0.14	0.309126	0.105	orf, hypothetical protein	orf; Unknown
b1824	-2.15	0.279826	-1.955	orf, hypothetical protein	orf; Unknown
b1825	-1.785	0.500126	-1.5	orf, hypothetical protein	orf; Unknown
b1826	-1.215	0.300553	-0.4	orf, hypothetical protein	orf; Unknown
b1827	-0.015	0.4827	0.025	putative regulator	putative regulator; Not classified
b1828	-0.14	0.550368	-0.295	putative transport protein	putative transport; Not classified
b1832	-1.33	0.305571	-0.59	orf, hypothetical protein	orf; Unknown
b1833	-1.345	0.28856	-0.655	orf, hypothetical protein	orf; Unknown
b1834	-1.63	0.106958	-1.21	orf, hypothetical protein	orf; Unknown
b1836	-1.815	0.0216506	-1.535	orf, hypothetical protein	orf; Unknown
b1837	-1.465	0.115764	-0.95	orf, hypothetical protein	orf; Unknown
b1839	-0.11	0.381124	-0.13	orf, hypothetical protein	orf; Unknown
b1840	-0.125	0.319581	-0.165	putative resistance protein	putative transport; Drug/analog sensitivity
b1841	-1.435	0.126066	-0.74	orf, hypothetical protein	orf; Unknown
b1843	-0.255	0.181932	-0.34	orf, hypothetical protein	orf; Unknown
b1844	-0.15	0.268436	-0.285	orf, hypothetical protein	orf; Unknown
b1903	0.035	0.197277	-0.135	orf, hypothetical protein	orf; Unknown
b1904	1.655	0.224543	0.56	orf, hypothetical protein	orf; Unknown
b1933	0.255	0.281117	-0.065	orf, hypothetical protein	orf; Unknown
b1936	-3.08	0.111222	-2.04	orf, hypothetical protein	orf; Unknown
b1953	-4.37	0.0405076	-3.575	orf, hypothetical protein	orf; Unknown
b1955	-2.605	0.118778	-2.18	orf, hypothetical protein	orf; Unknown
b1956	-1.37	0.393499	-0.74	orf, hypothetical protein	orf; Unknown
b1957	-1.96	0.539992	-1.465	orf, hypothetical protein	orf; Unknown
b1963	-0.185	0.287847	-0.65	orf, hypothetical protein	orf; Unknown
b1964	1.595	0.468327	0.475	putative outer membrane protein	putative membrane; Not classified
b1965	-0.055	0.495631	-0.17	orf, hypothetical protein	orf; Unknown
b1966	-3.23	0.0718603	-0.875	putative outer membrane protein	putative membrane; Not classified
b1970	-3.5	0.0889597	-1.2	orf, hypothetical protein	orf; Unknown
b1971	-1.505	0.161617	-0.87	putative reductase	putative enzyme; Not classified
b1972	0.1	0.236742	0.255	orf, hypothetical protein	orf; Unknown
b1973	1.445	0.328132	1.055	orf, hypothetical protein	orf; Unknown
b1976	1.265	0.567602	0.715	orf, hypothetical protein	orf; Unknown
b1978	-0.2	0.605448	-0.28	putative factor	putative factor; Not classified
b1979	-1.48	0.420152	-0.89	orf, hypothetical protein	orf; Unknown
b1980	-0.14	0.210678	-0.15	orf, hypothetical protein	orf; Unknown
b1983	1.125	0.0291905	0.27	orf, hypothetical protein	orf; Unknown
b1995	1.225	0.0645021	0.445	orf, hypothetical protein	orf; Unknown
b1998	1.495	0.194822	0.61	orf, hypothetical protein	orf; Unknown
b2001	-0.05	0.192577	-0.515	orf, hypothetical protein	orf; Unknown
b2016	-0.08	0.220743	-0.535	putative enzyme of sugar metabolism	putative enzyme; Not classified
b2060	-0.37	0.213718	-0.71	orf, hypothetical protein	orf; Unknown
b2070	0.34	0.187031	-0.025	putative chaperonin	putative factor; Not classified
b2071	3.135	0.460426	1.39	orf, hypothetical protein	orf; Unknown
b2072	-0.47	0.55169	0.02	orf, hypothetical protein	orf; Unknown
b2073	-2.71	0.445772	-0.735	orf, hypothetical protein	orf; Unknown
b2074	-1.965	0.260857	-1.66	putative membrane protein	putative membrane; Not classified
b2080	-1.97	0.32297	-1.685	orf, hypothetical protein	orf; Unknown
b2083	0.76	0.461743	0.205	orf, hypothetical protein	orf; Unknown
b2084	2.46	0.468346	1.135	orf, hypothetical protein	orf; Unknown
b2085	-0.12	0.425929	-0.045	orf, hypothetical protein	orf; Unknown
b2086	-0.565	0.209535	-0.305	orf, hypothetical protein	orf; Unknown
b2088	-0.19	0.289183	-0.16	orf, hypothetical protein	orf; Unknown
b2097	-0.225	0.429882	-0.555	orf, hypothetical protein	orf; Unknown
b2099	1.19	0.486336	0.155	orf, hypothetical protein	orf; Unknown
b2100	-0.085	0.437102	-0.265	putative kinase	putative enzyme; Not classified
b2107	1.71	0.279685	0.275	orf, hypothetical protein	orf; Unknown
b2145	1.75	0.413237	0.38	orf, hypothetical protein	orf; Unknown
b2146	-0.055	0.326651	-0.14	putative oxidoreductase	putative enzyme; Not classified
b2174	1.195	0.264354	0.525	orf, hypothetical protein	orf; Unknown
b2191	-0.46	0.333995	-0.205	orf, hypothetical protein	orf; Unknown
b2225	-0.095	0.397808	-0.285	orf, hypothetical protein	orf; Unknown
b2226	3.46	0.514027	1.075	orf, hypothetical protein	orf; Unknown
b2227	3.88	0.295488	1.29	orf, hypothetical protein	orf; Unknown
b2228	-2.13	0.306778	-0.305	putative membrane protein	putative membrane; Not classified
b2229	-0.8	0.572527	-0.11	orf, hypothetical protein	orf; Unknown
b2245	2.13	0.525047	0.455	orf, hypothetical protein	orf; Unknown
b2246	0.605	0.304472	0.19	putative transport protein	putative transport; Not classified
b2247	0.63	0.337661	0.28	putative racemase	putative enzyme; Not classified
b2248	-0.04	0.417948	0.025	putative regulator	putative regulator; Not classified
b2249	1.255	0.366912	0.61	orf, hypothetical protein	orf; Unknown
b2250	1.48	0.436421	0.855	orf, hypothetical protein	orf; Unknown
b2253	-0.88	0.296111	-0.035	putative enzyme	putative enzyme; Not classified
b2254	-0.13	0.107513	0.14	putative sugar transferase	putative enzyme; Not classified
b2255	2.78	0.410135	1.01	putative transformylase	putative enzyme; Not classified
b2256	0.25	0.504649	-0.265	orf, hypothetical protein	orf; Unknown
b2257	-0.325	0.395248	-0.245	orf, hypothetical protein	orf; Unknown
b2258	-0.175	0.239757	-0.065	putative transport/receptor protein	putative transport; Not classified
b2274	-1.385	0.063695	-0.63	orf, hypothetical protein	orf; Unknown
b2275	-1.18	0.150127	-0.425	orf, hypothetical protein	orf; Unknown
b2290	0	0.342467	0.01	putative aminotransferase	putative enzyme; Not classified
b2291	1.275	0.526911	0.595	putative alpha helix protein	phenotype; Not classified
b2294	-0.08	0.411401	-0.175	orf, hypothetical protein	orf; Unknown
b2295	-1.305	0.165249	-0.665	orf, hypothetical protein	orf; Unknown
b2299	-0.1	0.130659	-0.16	putative regulator	putative regulator; Not classified
b2304	1.385	0.133717	0.785	putative sugar nucleotide epimerase	putative enzyme; Not classified
b2322	1.7	0.161728	1.295	putative transport protein	putative transport; Not classified
b2324	1.47	0.309612	0.935	putative peptidase	putative enzyme; Not classified
b2325	1.36	0.333483	0.925	orf, hypothetical protein	orf; Unknown
b2326	-0.09	0.285498	-0.115	putative transporting ATPase	putative enzyme; Not classified
b2331	-1.67	0.368143	-1.285	orf, hypothetical protein	orf; Unknown
b2332	-1.465	0.623397	-0.87	orf, hypothetical protein	orf; Unknown
b2333	0.925	0.42228	0.275	putative fimbrial-like protein	putative structure; Not classified
b2334	-2.915	0.0701933	-0.365	orf, hypothetical protein	orf; Unknown
b2335	-3.435	0.130233	0.14	putative fimbrial protein	putative structure; Not classified
b2337	1.635	0.414145	1.055	putative outer membrane protein	putative membrane; Not classified
b2339	-0.29	0.46267	-0.76	putative fimbrial-like protein	putative structure; Not classified
b2340	-0.265	0.308981	-0.465	orf, hypothetical protein	orf; Unknown
b2341	1.49	0.178652	0.805	putative enzyme	putative enzyme; Not classified
b2342	0.315	0.124402	0.48	putative acyltransferase	putative enzyme; Not classified
b2343	1.61	0.357099	0.635	orf, hypothetical protein	orf; Unknown
b2345	2.93	0.386199	0.89	orf, hypothetical protein	orf; Unknown
b2350	2.14	0.208232	0.885	orf, hypothetical protein	orf; Unknown
b2351	0.5	0.079848	0.21	putative glycan biosynthesis enzyme	putative enzyme; Not classified
b2352	-0.04	0.222607	-0.085	putative ligase	putative enzyme; Not classified
b2353	-0.39	0.400631	-0.065	orf, hypothetical protein	orf; Unknown
b2354	-0.585	0.32834	-0.195	orf, hypothetical protein	orf; Unknown
b2359	1.435	0.224243	0.515	orf, hypothetical protein	orf; Unknown
b2360	0.315	0.469757	0.2	orf, hypothetical protein	orf; Unknown
b2361	1.215	0.473346	0.47	orf, hypothetical protein	orf; Unknown
b2362	4.73	0.361289	1.485	orf, hypothetical protein	orf; Unknown
b2363	3.54	0.315618	0.935	orf, hypothetical protein	orf; Unknown
b2372	-0.225	0.196654	-0.16	putative receptor protein	putative factor; Not classified
b2373	6.41	0.214967	0.875	putative enzyme	putative enzyme; Not classified
b2374	8.245	0.235498	1.525	putative enzyme	putative enzyme; Not classified
b2375	1.66	0.379988	0.735	orf, hypothetical protein	orf; Unknown
b2376	1.38	0.523841	0.6	orf, hypothetical protein	orf; Unknown
b2377	0.27	0.487208	0.245	orf, hypothetical protein	orf; Unknown
b2379	-1.16	0.195311	-0.365	putative aminotransferase	putative enzyme; Not classified
b2380	0.24	0.192959	0.13	putative sensor protein	putative regulator; Not classified
b2381	0.33	0.446547	0.265	putative 2-component transcriptional regulator	putative regulator; Not classified
b2382	0.665	0.276304	0.625	putative ARAC-type regulatory protein	putative regulator; Not classified
b2383	2.435	0.272721	1.19	putative PTS system enzyme IIA component, enzyme I	putative transport; Not classified
b2384	5.134	0.286102	2.225	orf, hypothetical protein	orf; Unknown
b2385	5.53	0.098955	2.8	putative peptidase	putative enzyme; Not classified
b2386	6.815	0.180708	1.63	putative transport protein	putative transport; Not classified
b2387	0.665	0.241284	-0.195	putative PTS system enzyme IIB component	putative transport; Not classified
b2389	-1.96	0.161643	-1.775	orf, hypothetical protein	orf; Unknown
b2390	-1.9	0.0345141	-1.63	orf, hypothetical protein	orf; Unknown
b2391	-1.975	0.241386	-1.75	orf, hypothetical protein	orf; Unknown
b2392	0.03	0.371814	-0.69	putative transport system permease	putative transport; Not classified
b2420	1.8	0.366551	0.76	orf, hypothetical protein	orf; Unknown
b2429	9.06	0.244495	1.64	putative PTS enzyme II	putative enzyme; Not classified
b2430	7.675	0.113695	0.895	putative beta-lactamase	putative enzyme; Not classified
b2431	-1.23	0.113404	-0.455	orf, hypothetical protein	orf; Unknown
b2432	-0.045	0.246395	-0.17	orf, hypothetical protein	orf; Unknown
b2433	1.095	0.51799	0.2	orf, hypothetical protein	orf; Unknown
b2434	3.295	0.533403	1.035	orf, hypothetical protein	orf; Unknown
b2438	3.725	0.464627	1.31	orf, hypothetical protein	orf; Unknown
b2439	1.695	0.333386	0.95	orf, hypothetical protein	orf; Unknown
b2442	0.1	0.248466	0.24	putative prophage integrase	IS, phage, Tn; Not classified
b2443	-1.235	0.477221	-0.325	orf, hypothetical protein	orf; Unknown
b2444	3.205	0.38793	0.795	orf, hypothetical protein	orf; Unknown
b2445	7.03	0.313179	1.76	orf, hypothetical protein	orf; Unknown
b2446	3.755	0.350559	1.09	orf, hypothetical protein	orf; Unknown
b2447	1.145	0.205181	0.275	orf, hypothetical protein	orf; Unknown
b2448	1.475	0.451933	0.27	orf, hypothetical protein	orf; Unknown
b2449	1.645	0.583865	0.765	orf, hypothetical protein	orf; Unknown
b2450	0.11	0.413122	0.235	orf, hypothetical protein	orf; Unknown
b2451	-0.07	0.478834	-0.17	orf, hypothetical protein	orf; Unknown
b2459	1.44	0.320548	0.335	orf, hypothetical protein	orf; Unknown
b2460	2.13	0.149832	0.905	orf, hypothetical protein	orf; Unknown
b2461	0.365	0.275068	-0.025	orf, hypothetical protein	orf; Unknown
b2462	-1.425	0.255096	-0.735	orf, hypothetical protein	orf; Unknown
b2463	0.09	0.318908	0.295	putative multimodular enzyme	putative enzyme; Not classified
b2466	3.285	0.509508	1.38	orf, hypothetical protein	orf; Unknown
b2475	5.355	0.513631	1.945	orf, hypothetical protein	orf; Unknown
b2490	1.845	0.327533	0.16	putative protein processing element	putative factor; Not classified
b2494	-1.58	0.397604	-1.12	orf, hypothetical protein	orf; Unknown
b2495	-0.165	0.38546	-0.23	putative oxidoreductase	putative enzyme; Not classified
b2496	1.98	0.319874	0.985	putative DNA replication factor	putative factor; Not classified
b2503	0.67	0.363739	0.39	putative cytochrome C-type biogenesis protein	putative enzyme; Not classified
b2504	-0.085	0.306308	0.04	orf, hypothetical protein	orf; Unknown
b2505	1.6	0.251601	0.855	putative outer membrane lipoprotein	putative membrane; Not classified
b2506	1.555	0.400081	0.725	putative membrane protein	putative membrane; Not classified
b2510	0.085	0.596595	0.24	orf, hypothetical protein	orf; Unknown
b2511	0.185	0.443828	0.455	putative GTP-binding factor	putative factor; Not classified
b2512	1.26	0.352972	0.725	putative dehydrogenase	putative enzyme; Not classified
b2513	-0.205	0.446025	-0.41	orf, hypothetical protein	orf; Unknown
b2520	-1.48	0.243357	-1.025	orf, hypothetical protein	orf; Unknown
b2529	0.055	0.00824783	0.235	orf, hypothetical protein	orf; Unknown
b2531	1.34	0.212797	0.88	orf, hypothetical protein	orf; Unknown
b2532	1.985	0.480774	1.09	putative ATP synthase beta subunit	putative enzyme; Not classified
b2534	2.05	0.429688	1.22	putative enzyme (3.4.-)	putative enzyme; Not classified
b2595	-0.215	0.399659	-0.215	orf, hypothetical protein	orf; Unknown
b2596	-0.12	0.249381	-0.075	orf, hypothetical protein	orf; Unknown
b2603	1.31	0.207017	0.635	orf, hypothetical protein	orf; Unknown
b2611	1.2	0.202065	0.34	orf, hypothetical protein	orf; Unknown
b2618	-0.05	0.0376781	-0.125	orf, hypothetical protein	orf; Unknown
b2619	0.06	0.207633	0.125	orf, hypothetical protein	orf; Unknown
b2635	-0.115	0.464882	-0.075	orf, hypothetical protein	orf; Unknown
b2636	0.54	0.378099	-0.01	orf, hypothetical protein	orf; Unknown
b2638	0.74	0.145274	0.24	orf, hypothetical protein	orf; Unknown
b2639	-1.38	0.0903631	-0.485	putative pump protein	putative transport; Not classified
b2640	0.26	0.115193	0.51	orf, hypothetical protein	orf; Unknown
b2641	-1.39	0.210678	-0.41	orf, hypothetical protein	orf; Unknown
b2648	-1.79	0.158462	-0.9	orf, hypothetical protein	orf; Unknown
b2649	2.96	0.194502	1	orf, hypothetical protein	orf; Unknown
b2650	1.35	0.23208	0.175	orf, hypothetical protein	orf; Unknown
b2651	3.22	0.267744	0.545	orf, hypothetical protein	orf; Unknown
b2653	5.86	0.485409	1.61	orf, hypothetical protein	orf; Unknown
b2654	3.215	0.461744	1.015	orf, hypothetical protein	orf; Unknown
b2655	0.84	0.233644	0.105	orf, hypothetical protein	orf; Unknown
b2656	0.02	0.24458	-0.22	orf, hypothetical protein	orf; Unknown
b2657	-0.61	0.211072	-0.27	putative enzyme	putative enzyme; Not classified
b2658	-0.615	0.295716	-0.065	orf, hypothetical protein	orf; Unknown
b2659	1.365	0.58464	0.7	orf, hypothetical protein	orf; Unknown
b2666	1.16	0.603061	0.285	orf, hypothetical protein	orf; Unknown
b2667	-0.53	0.323235	-0.905	orf, hypothetical protein	orf; Unknown
b2670	-0.52	0.260723	-0.905	orf, hypothetical protein	orf; Unknown
b2680	1.205	0.489526	0.14	orf, hypothetical protein	orf; Unknown
b2681	1.4	0.315837	0.59	putative transport protein	putative transport; Not classified
b2682	1.76	0.0623972	0.915	orf, hypothetical protein	orf; Unknown
b2689	1.78	0.189664	1.07	orf, hypothetical protein	orf; Unknown
b2710	-1.115	0.295371	-0.425	putative flavodoxin	putative enzyme; Not classified
b2736	-2.76	0.45817	-1.605	putative dehydrogenase	putative enzyme; Not classified
b2737	-0.22	0.418499	-0.21	orf, hypothetical protein	orf; Unknown
b2740	1.48	0.0847918	0.75	putative transport protein	putative transport; Not classified
b2748	1.4	0.167074	0.37	orf, hypothetical protein	orf; Unknown
b2755	3.415	0.288805	0.82	orf, hypothetical protein	orf; Unknown
b2756	1.92	0.384752	0.22	orf, hypothetical protein	orf; Unknown
b2757	0.945	0.393328	0.345	orf, hypothetical protein	orf; Unknown
b2758	5.63	0.36456	1.94	orf, hypothetical protein	orf; Unknown
b2760	2.6	0.450302	0.27	orf, hypothetical protein	orf; Unknown
b2772	-0.435	0.256837	-0.185	orf, hypothetical protein	orf; Unknown
b2789	0.1	0.214655	0.205	putative transport protein	putative transport; Not classified
b2790	0.115	0.244599	0.225	orf, hypothetical protein	orf; Unknown
b2792	-0.095	0.11076	-0.085	orf, hypothetical protein	orf; Unknown
b2809	-1.515	0.0931175	-1.005	orf, hypothetical protein	orf; Unknown
b2810	-1.225	0.0892249	-0.525	orf, hypothetical protein	orf; Unknown
b2817	1.06	0.314353	0.705	putative amidase	putative enzyme; Not classified
b2832	1	0.604609	0.57	putative transport protein	putative transport; Not classified
b2833	-1.53	0.452751	-1.085	orf, hypothetical protein	orf; Unknown
b2834	-0.25	0.264456	-0.49	orf, hypothetical protein	orf; Unknown
b2845	5.66	0.17779	1.25	putative transporter protein	putative transport; Not classified
b2853	4.22	0.182854	0.65	orf, hypothetical protein	orf; Unknown
b2854	-1.345	0.321527	-0.525	orf, hypothetical protein	orf; Unknown
b2856	-1.74	0.29046	-1.285	orf, hypothetical protein	orf; Unknown
b2857	-4.165	0.307511	-1.77	orf, hypothetical protein	orf; Unknown
b2858	-2.285	0.402302	-0.28	orf, hypothetical protein	orf; Unknown
b2859	1.47	0.389643	0.59	orf, hypothetical protein	orf; Unknown
b2862	5.105	0.383506	1.065	orf, hypothetical protein	orf; Unknown
b2863	3.815	0.535362	0.875	orf, hypothetical protein	orf; Unknown
b2865	0.45	0.482059	0.29	putative lipoprotein	putative structure; Not classified
b2866	-0.405	0.373514	-0.635	orf, hypothetical protein	orf; Unknown
b2868	0.245	0.366085	-0.385	putative dehydrogenase	putative enzyme; Not classified
b2873	2.375	0.234849	1.02	orf, hypothetical protein	orf; Unknown
b2875	-0.355	0.289547	0.16	putative synthases	putative enzyme; Not classified
b2876	-0.2	0.2575	0.015	orf, hypothetical protein	orf; Unknown
b2878	2.44	0.134457	1.21	putative oxidoreductase, Fe-S subunit	putative enzyme; Not classified
b2879	2.48	0.345872	1.315	putative proteoglycan	putative structure; Not classified
b2880	1.63	0.425548	0.735	orf, hypothetical protein	orf; Unknown
b2881	1.29	0.195111	0.575	putative dehydrogenase	putative enzyme; Not classified
b2889	1.185	0.416567	0.5	putative enzyme	putative enzyme; Not classified
b2896	1.145	0.812178	0.45	orf, hypothetical protein	orf; Unknown
b2899	1.555	0.53382	0.97	putative oxidoreductase	putative enzyme; Not classified
b2931	2.41	0.140159	1.815	putative oxidoreductase	putative enzyme; Not classified
b2970	2.27	0.273057	1.655	putative general secretion pathway for protein export (GSP)	putative transport; Not classified
b2971	6.54	0.397733	1.975	orf, hypothetical protein	orf; Unknown
b2972	6.56	0.356975	1.77	putative peptidase	putative enzyme; Not classified
b2973	1.855	0.246862	1.195	orf, hypothetical protein	orf; Unknown
b2974	1.565	0.112001	0.955	putative endoglucanase	putative structure; Not classified
b2981	-0.04	0.119909	-0.16	orf, hypothetical protein	orf; Unknown
b2989	0.255	0.298245	0.515	orf, hypothetical protein	orf; Unknown
b2997	1.83	0.39029	1.135	putative hydrogenase subunit	putative enzyme; Not classified
b2998	1.795	0.297331	0.855	orf, hypothetical protein	orf; Unknown
b2999	1.49	0.485761	0.795	orf, hypothetical protein	orf; Unknown
b3000	1.49	0.558631	1.015	orf, hypothetical protein	orf; Unknown
b3001	-0.04	0.511592	0.15	putative reductase	putative enzyme; Not classified
b3004	-2.515	0.299903	-1.015	orf, hypothetical protein	orf; Unknown
b3007	-1.085	0.266651	-0.225	orf, hypothetical protein	orf; Unknown
b3015	-0.035	0.573202	0.02	orf, hypothetical protein	orf; Unknown
b3020	-1.165	0.330126	-0.325	putative transport periplasmic protein	putative transport; Not classified
b3021	-0.02	0.0846998	-0.02	orf, hypothetical protein	orf; Unknown
b3022	1.28	0.341378	0.695	orf, hypothetical protein	orf; Unknown
b3023	-0.16	0.501358	0.075	orf, hypothetical protein	orf; Unknown
b3027	-1.455	0.527446	-0.605	orf, hypothetical protein	orf; Unknown
b3042	5.23	0.470712	0.96	orf, hypothetical protein	orf; Unknown
b3050	4.88	0.340612	0.49	putative oxidoreductase	putative enzyme; Not classified
b3051	-0.215	0.174402	-0.065	putative membrane protein	putative membrane; Not classified
b3052	-0.135	0.0504832	-0.225	putative kinase	putative enzyme; Not classified
b3100	-6.49	0.241895	-1.645	orf, hypothetical protein	orf; Unknown
b3122	-6.51	0.388944	-1.42	orf, hypothetical protein	orf; Unknown
b3254	-1.42	0.355497	-0.63	orf, hypothetical protein	orf; Unknown
b3472	-1.315	0.265143	-0.58	orf, hypothetical protein	orf; Unknown
b3694	-0.07	0.308181	-0.05	putative FADA-type transcriptional regulator	putative regulator; Not classified
b3776	-0.12	0.210075	-0.22	orf, hypothetical protein	orf; Unknown
b3808	-0.14	0.0219406	-0.365	orf, hypothetical protein	orf; Unknown
b3814	1.29	0.301642	0.595	orf, hypothetical protein	orf; Unknown
b3836	1.23	0.526313	0.635	orf, hypothetical protein	orf; Unknown
b3837	0.005	0.64913	0.06	putative histone	putative factor; Not classified
b3838	-1.315	0.443623	-0.675	orf, hypothetical protein	orf; Unknown
b3913	-1.36	0.0779031	-0.68	orf, hypothetical protein	orf; Unknown
b3914	-0.095	0.337153	-0.13	orf, hypothetical protein	orf; Unknown
b3975	1.865	0.577802	0.65	orf, hypothetical protein	orf; Unknown
b4103	1.93	0.44686	0.655	orf, hypothetical protein	orf; Unknown
b4140	1.155	0.570975	0.235	orf, hypothetical protein	orf; Unknown
b4250	-0.37	0.565801	-0.605	orf, hypothetical protein	orf; Unknown
b4256	-0.23	0.236622	-0.51	orf, hypothetical protein	orf; Unknown
b4285	1.33	0.341706	0.43	putative transposase	IS, phage, Tn; Not classified
b4286	1.325	0.323943	0.725	orf, hypothetical protein	orf; Unknown
bacA	2.29	0.32916	1.495	bacitracin resistance; possibly phosphorylates undecaprenol	putative transport; Drug/analog sensitivity
baeR	0.465	0.394669	0.31	transcriptional response regulatory protein (sensor BaeS)	regulator; RNA synthesis, modification, DNA transcription
baeS	-0.395	0.339131	-0.385	sensor protein (for BaeR)	enzyme; RNA synthesis, modification, DNA transcription
barA	1.41	0.532258	0.68	sensor-regulator, activates OmpR by phophorylation	enzyme; Global regulatory functions
basR	1.245	0.381718	0.4	transcriptional regulatory protein, member of 2-component regulatory system,	regulator; RNA synthesis, modification, DNA transcription
basS	0.015	0.394023	-0.13	sensor protein for basR	enzyme; RNA synthesis, modification, DNA transcription
bax	-1.155	0.386243	-0.315	putative ATP-binding protein	orf; Not classified
bcp	-1.14	0.326493	-0.34	bacterioferritin comigratory protein	phenotype; Not classified
bcr	-1.165	0.510127	-0.48	bicyclomycin resistance protein; transmembrane protein	transport; Drug/analog sensitivity
betA	0.055	0.427984	0.16	choline dehydrogenase, a flavoprotein	enzyme; Osmotic adaptation
betB	1.2	0.441712	0.545	NAD+-dependent betaine aldehyde dehydrogenase	enzyme; Osmotic adaptation
betI	1.625	0.27526	1.24	probably transcriptional repressor of bet genes	putative regulator; Osmotic adaptation
betT	0.41	0.0717208	0.78	high-affinity choline transport	transport; Transport of small molecules: Other
bfr	-0.055	0.119655	0.01	bacterioferrin, an iron storage homoprotein	carrier; Transport of small molecules: Cations
bglA	1.56	0.139357	0.85	6-phospho-beta-glucosidase A; cryptic	enzyme; Degradation of small molecules: Carbon compounds
bglB	1.555	0.304014	0.76	phospho-beta-glucosidase B; cryptic	enzyme; Degradation of small molecules: Carbon compounds
bglF	2.215	0.450207	0.82	PTS system beta-glucosides, enzyme II, cryptic	enzyme; Transport of small molecules: Carbohydrates, organic acids, alcohols
bglG	3.145	0.28669	1.075	positive regulation of bgl operon	regulator; Degradation of small molecules: Carbon compounds
bglJ	0.97	0.319259	0.36	2-component transcriptional regulator	regulator; Not classified
bglX	0.04	0.365829	0.02	beta-D-glucoside glucohydrolase, periplasmic	enzyme; Degradation of small molecules: Carbon compounds
bioA	1.265	0.295354	0.55	7,8-diaminopelargonic acid synthetase	enzyme; Biosynthesis of cofactors, carriers: Biotin
bioB	0.01	0.304195	0.055	biotin synthesis, sulfur insertion?	enzyme; Biosynthesis of cofactors, carriers: Biotin
bioC	0.015	0.373819	0.03	biotin biosynthesis; reaction prior to pimeloyl CoA	enzyme; Biosynthesis of cofactors, carriers: Biotin
bioD	-0.195	0.452651	-0.27	dethiobiotin synthetase	enzyme; Biosynthesis of cofactors, carriers: Biotin
bioF	-0.175	0.31307	-0.16	8-amino-7-oxononanoate synthase	enzyme; Biosynthesis of cofactors, carriers: Biotin
bioH	1.445	0.196685	1.085	biotin biosynthesis; reaction prior to pimeloyl CoA	putative enzyme; Biosynthesis of cofactors, carriers: Biotin
birA	0.215	0.190792	0.525	biotin-[acetylCoA carboxylase] holoenzyme synthetase and biotin operon repressor	enzyme; Biosynthesis of cofactors, carriers: Biotin
bisC	-1.195	0.365135	-0.405	biotin sulfoxide reductase	enzyme; Biosynthesis of cofactors, carriers: Biotin
bisZ	-1.65	0.285568	-1.09	biotin sulfoxide reductase 2	enzyme; Central intermediary metabolism
blc	-1.755	0.244276	-1.25	outer membrane lipoprotein (lipocalin)	membrane; Macromolecule synthesis, modification: Lipoprotein
bolA	-0.065	0.227612	-0.025	possible regulator of murein genes	putative regulator; Murein sacculus, peptidoglycan
brnQ	1.7	0.0829043	1.455	branched chain amino acid transport system II carrier protein	transport; Transport of small molecules: Amino acids, amines
btuB	1.58	0.225842	1.175	outer membrane receptor for transport of vitamin B12, E colicins, and bacteriophage BF23	membrane; Outer membrane constituents
btuC	-0.245	0.249887	-0.475	vitamin B12 transport permease protein	transport; Transport of small molecules: Other
btuD	-1.465	0.142077	-0.98	ATP-binding component of vitamin B12 transport system	transport; Transport of small molecules: Other
btuE	-1.29	0.304058	-0.69	vitamin B12 transport	transport; Transport of small molecules: Other
btuR	-1.635	0.4442	-0.705	cob(I)alamin adenolsyltransferase	enzyme; Biosynthesis of cofactors, carriers: Cobalamin
cadA	1.315	0.404945	0.27	lysine decarboxylase 1	enzyme; Degradation of small molecules: Amino acids
cadB	0.945	0.484813	-0.14	transport of lysine/cadaverine	transport; Transport of small molecules: Amino acids, amines
cadC	-0.315	0.309463	0	transcriptional activator of cad operon	regulator; Degradation of small molecules: Amino acids
cafA	1.635	0.249647	0.835	bundles of cytoplasmic filaments	structural component; Cell division
caiA	-0.025	0.26142	-0.21	probable carnitine operon oxidoreductase	putative regulator; Central intermediary metabolism: Pool, multipurpose conversions
caiB	0.32	0.28467	0.21	l-carnitine dehydratase	enzyme; Central intermediary metabolism: Pool, multipurpose conversions
caiC	1.43	0.546262	0.415	probable crotonobetaine/carnitine-CoA ligase	putative enzyme; Central intermediary metabolism: Pool, multipurpose conversions
caiD	1.56	0.385237	0.385	carnitine racemase	enzyme; Degradation of small molecules: Amines
caiE	2.265	0.387982	0.83	possible synthesis of cofactor for carnitine racemase and dehydratase	putative enzyme; Central intermediary metabolism: Pool, multipurpose conversions
caiF	2.455	0.407908	1.23	transcriptional regulator of cai operon	regulator; Central intermediary metabolism: Pool, multipurpose conversions
caiT	0.525	0.444571	0.595	probable carnitine transporter	putative transport; Central intermediary metabolism: Pool, multipurpose conversions
carA	-0.12	0.417451	-0.22	carbamoyl-phosphate synthetase, glutamine (small) subunit	enzyme; Pyrimidine ribonucleotide biosynthesis
carB	1.26	0.241388	0.415	carbamoyl-phosphate synthase large subunit	enzyme; Pyrimidine ribonucleotide biosynthesis
cbl	-1.795	0.189695	-1.645	transcriptional regulator cys regulon; accessory regulatory circuit affecting cysM	regulator; Amino acid biosynthesis: Cysteine
cbpA	0.125	0.12693	-0.78	curved DNA-binding protein; functions closely related to DnaJ	factor; Chaperones
cca	2.06	0.587937	1.22	tRNA nucleotidyl transferase	enzyme; Aminoacyl tRNA synthetases, tRNA modification
cchA	-1.99	0.613637	-0.805	detox protein	phenotype; Not classified
cchB	-0.11	0.207378	0.01	detox protein	phenotype; Not classified
ccmA	-1.135	0.228876	0.19	ATP binding protein of heme exporter A	transport; Protein, peptide secretion
ccmB	-1.785	0.322446	-0.225	heme exporter protein B, cytochrome c-type biogenesis protein	transport; Protein, peptide secretion
ccmC	-0.415	0.372627	-0.4	heme exporter protein C	transport; Protein, peptide secretion
ccmD	-1.745	0.582478	-1.03	heme exporter protein C	transport; Protein, peptide secretion
ccmE	-1.37	0.576169	-0.66	cytochrome c biogenesis, possible subunit of a heme lyase	putative enzyme; Energy metabolism, carbon: Electron transport
ccmF	0.21	0.451992	0.55	cytochrome c-type biogenesis protein	putative enzyme; Energy metabolism, carbon: Electron transport
ccmH	0.31	0.358024	0.575	possible subunit of heme lyase	putative enzyme; Energy metabolism, carbon: Electron transport
cdd	0.405	0.14316	0.505	cytidine/deoxycytidine deaminase	enzyme; Salvage of nucleosides and nucleotides
cdh	5.025	0.169869	2.13	CDP-diacylglycerol phosphotidylhydrolase	enzyme; Fatty acid and phosphatidic acid biosynthesis
cdsA	4.65	0.315495	1.675	CDP-diglyceride synthetase	enzyme; Fatty acid and phosphatidic acid biosynthesis
celA	1.675	0.324856	1.415	PEP-dependent phosphotransferase enzyme IV for cellobiose, arbutin, and salicin	enzyme; Transport of small molecules: Carbohydrates, organic acids, alcohols
celB	1.52	0.629353	1.065	PEP-dependent phosphotransferase enzyme II for cellobiose, arbutin, and salicin	enzyme; Transport of small molecules: Carbohydrates, organic acids, alcohols
celC	1.525	0.518146	0.555	PEP-dependent phosphotransferase enzyme III for cellobiose, arbutin, and salicin	enzyme; Transport of small molecules: Carbohydrates, organic acids, alcohols
celD	1.61	0.423494	0.67	negative transcriptional regulator of cel operon	regulator; Degradation of small molecules: Carbon compounds
celF	-0.675	0.449386	-1.065	phospho-beta-glucosidase; cryptic	enzyme; Degradation of small molecules: Carbon compounds
cfa	-2.71	0.122385	-2.215	cyclopropane fatty acyl phospholipid synthase	enzyme; Fatty acid and phosphatidic acid biosynthesis
chaA	-0.655	0.36041	-0.695	sodium-calcium/proton antiporter	transport; Transport of small molecules: Cations
chaB	0.15	0.407486	0.005	cation transport regulator	regulator; Transport of small molecules: Cations
chaC	-2.485	0.185848	-1.79	cation transport regulator	transport; Transport of small molecules: Cations
cheA	-1.31	0.334882	-1.385	sensory transducer kinase between chemo- signal receptors and CheB and CheY	enzyme; Chemotaxis and mobility
cheB	19.695	0.322366	1.62	response regulator for chemotaxis (cheA sensor); protein methylesterase	enzyme; Chemotaxis and mobility
cheR	15.06	0.354827	0.72	response regulator for chemotaxis; protein glutamate methyltransferase	enzyme; Chemotaxis and mobility
cheW	-5.49	0.290753	-1.905	positive regulator of CheA protein activity	regulator; Chemotaxis and mobility
cheY	-1.495	0.0442609	-1.875	chemotaxis regulator transmits chemoreceptor signals to flagelllar motor components	regulator; Chemotaxis and mobility
cheZ	-0.2	0.0494641	0.075	chemotactic response; CheY protein phophatase; antagonist of CheY as switch regulator	regulator; Chemotaxis and mobility
chpA	-0.935	0.0944075	-0.54	probable growth inhibitor, PemK-like, autoregulated	putative factor; Not classified
chpB	-1.27	0.437049	-1.2	probable growth inhibitor, PemK-like, autoregulated	putative factor; Not classified
chpR	1.5	0.468048	1.09	suppressor of inhibitory function of ChpA, PemI-like, autoregulated	phenotype; Not classified
chpS	1.97	0.151296	1.69	suppressor of inhibitory function of ChpB, PemI-like, autoregulated	phenotype; Not classified
cirA	0.38	0.341811	0.445	outer membrane receptor for iron-regulated colicin I receptor; porin; requires tonB gene product	membrane; Outer membrane constituents
citA	-1.94	0.408432	-1.235	putative sensor-type protein	putative regulator; Not classified
citB	-2.285	0.136327	-1.225	sequence similarity to Shigella regulator	putative regulator; Not classified
citC	0.455	0.124227	0.175	citrate lyase synthetase (citrate (pro-3S)-lyase ligase	enzyme; Central intermediary metabolism: Pool, multipurpose conversions
citD	2.305	0.35424	1.195	citrate lyase acyl carrier protein (gamma chain)	enzyme; Central intermediary metabolism: Pool, multipurpose conversions
citE	0.17	0.571601	0.38	citrate lyase beta chain (acyl lyase subunit)	enzyme; Central intermediary metabolism: Pool, multipurpose conversions
citF	1.47	0.459405	0.415	citrate lyase alpha chain	enzyme; Central intermediary metabolism: Pool, multipurpose conversions
citG	1.22	0.186304	-0.155	orf, hypothetical protein	orf; Unknown
clpA	-1.645	0.077263	-1.335	ATP-binding component of serine protease	enzyme; Degradation of proteins, peptides, glyco
clpB	-1.295	0.0672813	-0.575	heat shock protein	putative enzyme; Degradation of proteins, peptides, glyco
clpP	-1.51	0.184029	-0.89	ATP-dependent proteolytic subunit of clpA-clpP serine protease, heat shock protein F21.5	enzyme; Degradation of proteins, peptides, glyco
clpX	-1.64	0.161726	-1.275	ATP-dependent specificity component of clpP serine protease, chaperone	enzyme; Degradation of proteins, peptides, glyco
cls	-0.19	0.0805986	-0.405	cardiolipin synthase, a major membrane phospholipid; novobiocin sensitivity	enzyme; Macromolecule synthesis, modification: Phospholipids
cmk	1.24	0.219192	0.315	cytidylate kinase	enzyme; Pyrimidine ribonucleotide biosynthesis
cmr	1.47	0.244819	0.33	proton motive force efflux pump	transport; Transport of small molecules: Other
cmtA	2.2	0.302876	0.93	PTS system, mannitol-specific enzyme II component, cryptic	enzyme; Transport of small molecules: Carbohydrates, organic acids, alcohols
cmtB	2.095	0.31541	1.2	PTS system, mannitol-specific enzyme II component, cryptic	transport; Transport of small molecules: Carbohydrates, organic acids, alcohols
coaA	1.2	0.473106	0.615	pantothenate kinase	enzyme; Biosynthesis of cofactors, carriers: Pantothenate
cobB	1.15	0.387156	0.405	putative nicotinic acid mononucleotide:5,6-dimethylbenzimidazole (DMB) phosphoribosyltransferase	putative enzyme; Biosynthesis of cofactors, carriers: Cobalamin
cobS	-0.005	0.268229	-0.035	cobalamin 5'-phosphate synthase	enzyme; Biosynthesis of cofactors, carriers: Cobalamin
cobT	-1.475	0.365337	-1.015	nicotinate-nucleotide dimethylbenzimidazole-P phophoribosyl transferase	enzyme; Biosynthesis of cofactors, carriers: Cobalamin
cobU	12.59	0.37095	0.655	cobinamide kinase/cobinamide phosphate guanylyltransferase	enzyme; Biosynthesis of cofactors, carriers: Cobalamin
codA	14.07	0.341746	1.71	cytosine deaminase	enzyme; Salvage of nucleosides and nucleotides
codB	-0.09	0.174581	-0.055	cytosine permease/transport	transport; Transport of small molecules: Nucleosides, purines, pyrimidines
cof	-1.29	0.137779	-0.495	orf, hypothetical protein	orf; Unknown
corA	-1.365	0.0884312	-0.705	Mg2+ transport, system I	transport; Transport of small molecules: Cations
cpdB	0.88	0.0509327	0.25	2':3'-cyclic-nucleotide 2'-phosphodiesterase	enzyme; Salvage of nucleosides and nucleotides
cpsB	2.55	0.122844	1.2	mannose-1-phosphate guanyltransferase	enzyme; Central intermediary metabolism: Sugar-nucleotide biosynthesis, conversions
cpsG	0.315	0.405463	0.18	phosphomannomutase	enzyme; Central intermediary metabolism: Pool, multipurpose conversions
cpxA	-1.1	0.501501	-0.24	probable sensor protein (histidine protein kinase), acting on arcA	putative regulator; Global regulatory functions
cpxR	-1.075	0.452105	-0.15	transcriptional regulator in 2-component system	putative regulator; Not classified
crcA	-1.185	0.496428	-0.485	orf, hypothetical protein	orf; Unknown
crcB	0.625	0.294173	0.105	orf, hypothetical protein	orf; Unknown
creA	1.9	0.127853	0.795	orf, hypothetical protein	orf; Unknown
creB	-0.435	0.100176	-0.63	catabolic regulation response regulator	regulator; Global regulatory functions
creC	0.535	0.268708	-0.45	catabolite repression sensor kinase for PhoB; alternative sensor for pho regulon	enzyme; Global regulatory functions
creD	0.965	0.27891	0.235	tolerance to colicin E2	putative membrane; Colicin-related functions
crl	-1.18	0.0853737	-0.32	transcriptional regulator of cryptic csgA gene for curli surface fibers	regulator; Surface structures
crp	-1.325	0.28964	-0.58	cyclic AMP receptor protein	regulator; Global regulatory functions
crr	-1.39	0.565866	-0.77	PTS system, glucose-specific IIA component	enzyme; Transport of small molecules: Carbohydrates, organic acids, alcohols
csgA	-0.005	0.546949	0.01	curlin major subunit, coiled surface structures; cryptic	regulator; Surface structures
csgB	-1.26	0.315311	-0.335	minor curlin subunit precursor, similar ro CsgA	structural component; Surface structures
csgC	-1.205	0.5127	-0.51	putative curli production protein	putative structure; Not classified
csgD	1.31	0.685747	0.455	putative 2-component transcriptional regulator for 2nd curli operon	putative regulator; Not classified
csgE	-0.005	0.324009	0.175	curli production assembly/transport component, 2nd curli operon	structural component; Surface structures
csgF	-1.91	0.112242	-0.52	curli production assembly/transport component, 2nd curli operon	structural component; Surface structures
csgG	0.37	0.321392	0.71	curli production assembly/transport component, 2nd curli operon	structural component; Surface structures
csiE	1.02	0.472552	0.855	orf, hypothetical protein	orf; Unknown
cspA	0.38	0.224492	0.53	cold shock protein 7.4, transcriptional activator of hns	regulator; Adaptations, atypical conditions
cspB	-0.05	0.0265115	-0.3	cold shock protein; may affect transcription	phenotype; Adaptations, atypical conditions
cspC	-1.58	0.0444404	-1.075	cold shock protein	phenotype; Not classified
cspD	0.015	0.241342	0.165	cold shock protein	phenotype; Not classified
cspE	2.84	0.469662	1.005	cold shock protein	phenotype; Not classified
cspF	2.8	0.575851	0.79	cold shock protein	phenotype; Not classified
cspG	-0.775	0.414413	-1.2	homolog of Salmonella cold shock protein	phenotype; Not classified
cspH	-2.415	0.239604	-1.97	cold shock-like protein	phenotype; Not classified
cspI	-2.315	0.180183	-1.915	cold shock-like protein	phenotype; Not classified
csrA	-0.575	0.127763	-0.93	carbon storage regulator; controls glycogen synthesis, gluconeogenesis, cell size and surface properties	regulator; Global regulatory functions
cstA	1.795	0.329416	0.64	carbon starvation protein	phenotype; Global regulatory functions
cstC	1.815	0.300546	0.79	acetylornithine delta-aminotransferase	enzyme; Amino acid biosynthesis: Arginine
cutA	0.03	0.342309	0.135	divalent cation tolerance protein; cytochrome c biogenesis	phenotype; Adaptations, atypical conditions
cutC	-1.365	0.443181	-0.8	copper homeostasis protein	putative transport; Detoxification
cutF	0.3	0.205112	0.535	copper homeostasis protein (lipoprotein)	putative transport; Detoxification
cvpA	0.12	0.0679362	0.305	membrane protein required for colicin V production	membrane; Colicin-related functions
cyaA	-1.435	0.319372	-0.805	adenylate cyclase	enzyme; Global regulatory functions
cyaY	-1.195	0.330289	-0.42	orf, hypothetical protein	orf; Unknown
cybB	0.13	0.0856797	-0.085	cytochrome b(561)	enzyme; Energy metabolism, carbon: Electron transport
cybC	0.19	0.0949179	0.055	cytochrome b(562)	enzyme; Energy metabolism, carbon: Electron transport
cycA	-1.225	0.408216	-0.42	transport of D-alanine, D-serine, and glycine	transport; Transport of small molecules: Amino acids, amines
cydA	-1.495	0.560684	-0.925	cytochrome d terminal oxidase, polypeptide subunit I	enzyme; Energy metabolism, carbon: Electron transport
cydB	-1.435	0.556023	-0.86	cytochrome d terminal oxidase polypeptide subunit II	enzyme; Energy metabolism, carbon: Electron transport
cydC	-1.08	0.674751	-0.2	ATP-binding component of cytochrome-related transport	transport; Transport of small molecules: Other
cydD	0.105	0.618334	0.25	ATP-binding component of cytochrome-related transport, Zn sensitive	transport; Not classified
cynR	1.21	0.61867	0.49	cyn operon positive regulator	regulator; Central intermediary metabolism: Pool, multipurpose conversions
cynS	-0.985	0.378458	-1.33	cyanate aminohydrolase, cyanase	enzyme; Central intermediary metabolism: Pool, multipurpose conversions
cynT	-0.685	0.344959	-0.735	carbonic anhydrase	enzyme; Central intermediary metabolism: Pool, multipurpose conversions
cynX	0.315	0.456787	0.695	cyanate transport	transport; Transport of small molecules: Anions
cyoA	0.045	0.20097	0.255	cytochrome o ubiquinol oxidase subunit II	enzyme; Energy metabolism, carbon: Aerobic respiration
cyoB	1.225	0.0463533	0.695	cytochrome o ubiquinol oxidase subunit I	enzyme; Energy metabolism, carbon: Aerobic respiration
cyoC	1.185	0.178429	0.59	cytochrome o ubiquinol oxidase subunit III	enzyme; Energy metabolism, carbon: Aerobic respiration
cyoD	1.135	0.415722	0.4	cytochrome o ubiquinol oxidase subunit IV	enzyme; Energy metabolism, carbon: Aerobic respiration
cyoE	1.39	0.329314	0.875	protoheme IX farnesyltransferase (haeme O biosynthesis)	enzyme; Energy metabolism, carbon: Aerobic respiration
cysA	0.28	0.465003	0.655	ATP-binding component of sulfate permease A protein; chromate resistance	transport; Transport of small molecules: Anions
cysB	-1.41	0.731475	-0.64	positive transcriptional regulator for cysteine regulon	transport; Amino acid biosynthesis: Cysteine
cysC	0.115	0.469522	0.39	adenosine 5'-phosphosulfate kinase	enzyme; Central intermediary metabolism: Sulfur metabolism
cysD	1.565	0.454837	1.225	ATP:sulfurylase (ATP:sulfate adenylyltransferase), subunit 2	enzyme; Central intermediary metabolism: Sulfur metabolism
cysE	1.305	0.468635	0.8	serine acetyltransferase	enzyme; Amino acid biosynthesis: Cysteine
cysG	1.445	0.274889	1.1	uroporphyrinogen III methylase; sirohaeme biosynthesis	enzyme; Biosynthesis of cofactors, carriers: Heme, porphyrin
cysH	1.425	0.307593	1.08	3'-phosphoadenosine 5'-phosphosulfate reductase	enzyme; Central intermediary metabolism: Sulfur metabolism
cysI	1.77	0.205407	1.64	sulfite reductase, alpha subunit	enzyme; Central intermediary metabolism: Sulfur metabolism
cysJ	0.465	0.216146	0.93	sulfite reductase (NADPH), flavoprotein beta subunit	enzyme; Central intermediary metabolism: Sulfur metabolism
cysK	0.27	0.371577	0.255	cysteine synthase A, O-acetylserine sulfhydrolase A	enzyme; Amino acid biosynthesis: Cysteine
cysM	0.28	0.44472	0.265	cysteine synthase B, O-acetylserine sulfhydrolase B	enzyme; Amino acid biosynthesis: Cysteine
cysM	0.34	0.29596	0.73	cysteine synthase B, O-acetylserine sulfhydrolase B	enzyme; Amino acid biosynthesis: Cysteine
cysN	0.375	0.458921	0.825	ATP-sulfurylase (ATP:sulfate adenylyltransferase), subunit 1, probably a GTPase	enzyme; Central intermediary metabolism: Sulfur metabolism
cysP	-1.11	0.5218	-0.18	thiosulfate binding protein	transport; Transport of small molecules: Anions
cysQ	0.045	0.300073	0.08	affects pool of 3'-phosphoadenosine-5'-phosphosulfate in pathway of sulfite synthesis	phenotype; Central intermediary metabolism: Sulfur metabolism
cysS	1.355	0.312886	0.835	cysteine tRNA synthetase	enzyme; Aminoacyl tRNA synthetases, tRNA modification
cysU	1.53	0.321072	0.935	sulfate, thiosulfate transport system permease T protein	transport; Transport of small molecules: Anions
cysW	-0.06	0.450153	-0.345	sulfate transport system permease W protein	transport; Transport of small molecules: Anions
cysZ	-0.12	0.309551	-0.095	required for sulfate transport	transport; Transport of small molecules: Anions
cytR	0.1	0.276058	0.32	regulator for deo operon, udp, cdd, tsx, nupC, and nupG	regulator; Global regulatory functions
dacA	-1.175	0.480753	-0.305	D-alanyl-D-alanine carboxypeptidase, fraction A; penicillin-binding protein 5	enzyme; Murein sacculus, peptidoglycan
dacB	-1.54	0.298311	-0.84	D-alanyl-D-alanine carboxypeptidase, fraction B; penicillin-binding protein 4	enzyme; Murein sacculus, peptidoglycan
dacC	-0.44	0.15319	-0.735	D-alanyl-D-alanine carboxypeptidase; penicillin-binding protein 6	enzyme; Murein sacculus, peptidoglycan
dacD	-0.895	0.135776	-1.445	penicillin binding protein 6b	putative enzyme; Murein sacculus, peptidoglycan
dadA	-1.46	0.0440168	-2.45	D-amino acid dehydrogenase subunit	enzyme; Degradation of small molecules: Amino acids
dadX	-0.425	0.0938449	-0.67	alanine racemase 2, catabolic	enzyme; Degradation of small molecules: Amino acids
dam	0.045	0.128906	0.225	DNA adenine methylase	enzyme; DNA - replication, repair, restriction/modification
damX	-1.175	0.080396	-0.325	putative membrane protein; interferes with cell division	putative membrane; Cell division
dapA	-2.115	0.00430201	-0.69	dihydrodipicolinate synthase	enzyme; Amino acid biosynthesis: Lysine
dapB	-2.27	0.0965753	-0.99	dihydrodipicolinate reductase	enzyme; Amino acid biosynthesis: Lysine
dapD	-1.525	0.199296	-1.05	2,3,4,5-tetrahydropyridine-2-carboxylate N-succinyltransferase	enzyme; Amino acid biosynthesis: Lysine
dapE	-0.155	0.327445	-0.195	N-succinyl-diaminopimelate deacylase	enzyme; Amino acid biosynthesis: Lysine
dapF	2.95	0.300096	1.035	diaminopimelate epimerase	enzyme; Amino acid biosynthesis: Lysine
dbpA	1.755	0.442117	0.46	ATP-dependent RNA helicase	enzyme; RNA synthesis, modification, DNA transcription
dcd	-1.175	0.780547	-0.47	2'-deoxycytidine 5'-triphosphate deaminase	enzyme; 2'-Deoxyribonucleotide metabolism
dcm	0.06	0.589791	0.175	DNA cytosine methylase	enzyme; DNA - replication, repair, restriction/modification
dcp	1.495	0.216311	1.18	dipeptidyl carboxypeptidase II	enzyme; Degradation of proteins, peptides, glyco
dctA	1.87	0.13879	1.85	uptake of C4-dicarboxylic acids	transport; Transport of small molecules: Carbohydrates, organic acids, alcohols
dcuA	0.255	0.163577	0.605	anaerobic dicarboxylate transport	transport; Transport of small molecules: Carbohydrates, organic acids, alcohols
dcuB	-0.195	0.38878	-0.45	anaerobic dicarboxylate transport	transport; Transport of small molecules: Carbohydrates, organic acids, alcohols
dcuC	-0.12	0.509076	-0.36	transport of dicarboxylates	transport; Transport of small molecules: Carbohydrates, organic acids, alcohols
ddg	-0.09	0.189329	-0.085	putative heat shock protein	putative factor; Not classified
ddlA	1.165	0.0912538	0.54	D-alanine-D-alanine ligase A	enzyme; Murein sacculus, peptidoglycan
ddlB	1.155	0.133316	0.525	D-alanine-D-alanine ligase B, affects cell division	enzyme; Murein sacculus, peptidoglycan
deaD	2.25	0.312828	0.93	inducible ATP-independent RNA helicase	enzyme; RNA synthesis, modification, DNA transcription
dedA	1.04	0.583627	0.325	orf, hypothetical protein	orf; Unknown
dedD	0.725	0.606525	0.145	putative lipoprotein	putative membrane; Not classified
def	0.64	0.392227	0.015	peptide deformylase	enzyme; Proteins - translation and modification
degQ	-1.455	0.162025	-0.87	serine endoprotease	enzyme; Degradation of proteins, peptides, glyco
degS	-1.42	0.293268	-0.77	protease	enzyme; Degradation of proteins, peptides, glyco
deoA	0.9	0.373106	0.17	thymidine phosphorylase	enzyme; Salvage of nucleosides and nucleotides
deoB	2.285	0.380002	1.02	phosphopentomutase	enzyme; Salvage of nucleosides and nucleotides
deoC	-0.025	0.332156	0.005	2-deoxyribose-5-phosphate aldolase	enzyme; Salvage of nucleosides and nucleotides
deoD	-1.36	0.271042	-0.725	purine-nucleoside phosphorylase	enzyme; Salvage of nucleosides and nucleotides
deoR	0.135	0.182416	0.39	transcriptional repressor for deo operon, tsx, nupG	regulator; Salvage of nucleosides and nucleotides
dfp	1.49	0.114273	0.835	flavoprotein affecting synthesis of DNA and pantothenate metabolism	phenotype; DNA - replication, repair, restriction/modification
dgkA	1.52	0.201404	0.475	diacylglycerol kinase	enzyme; Fatty acid and phosphatidic acid biosynthesis
dgoA	0.215	0.330299	0.065	2-oxo-3-deoxygalactonate 6-phosphate aldolase and galactonate dehydratase	enzyme; Degradation of small molecules: Carbon compounds
dgoK	-1.305	0.518921	-0.625	2-oxo-3-deoxygalactonate kinase	putative enzyme; Degradation of small molecules: Carbon compounds
dgoT	0.16	0.328985	-0.165	D-galactonate transport	transport; Transport of small molecules: Carbohydrates, organic acids, alcohols
dgt	0.19	0.168473	-0.14	deoxyguanosine triphosphate triphosphohydrolase	enzyme; Central intermediary metabolism: Nucleotide hydrolysis
dicA	0.19	0.265689	-0.04	regulator of dicB	regulator; Cell division
dicB	1.555	0.370424	0.555	inhibition of cell division	regulator; Cell division
dicC	1.355	0.372777	0.54	regulator of dicB	regulator; Cell division
dinD	-1.21	0.166669	-0.62	DNA-damage-inducible protein	phenotype; DNA - replication, repair, restriction/modification
dinF	-1.275	0.250014	-0.645	DNA-damage-inducible protein F	factor; DNA - replication, repair, restriction/modification
dinG	1.245	0.23714	0.615	probably ATP-dependent helicase	putative enzyme; DNA - replication, repair, restriction/modification
dinI	1.33	0.0963048	0.835	damage-inducible protein I	phenotype; Not classified
dinJ	-0.2	0.165791	-0.165	damage-inducible protein J	phenotype; Not classified
dinP	-0.36	0.226525	-0.535	damage-inducible protein P; putative tRNA synthetase	putative enzyme; Not classified
div	-0.115	0.376597	-0.21	cell division protein	factor; Cell division
dksA	-1.4	0.265919	-0.84	dnaK suppressor protein	phenotype; DNA - replication, repair, restriction/modification
dld	0.395	0.058742	0.65	D-lactate dehydrogenase, FAD protein, NADH independent	enzyme; Energy metabolism, carbon: Aerobic respiration
dmsA	0.11	0.279398	0.475	anaerobic dimethyl sulfoxide reductase subunit A	enzyme; Energy metabolism, carbon: Anaerobic respiration
dmsB	-0.28	0.356644	-0.535	anaerobic dimethyl sulfoxide reductase subunit B	enzyme; Energy metabolism, carbon: Anaerobic respiration
dmsC	0.22	0.486358	0.1	anaerobic dimethyl sulfoxide reductase subunit C	enzyme; Energy metabolism, carbon: Anaerobic respiration
dnaA	0.065	0.510719	0.255	DNA biosynthesis; initiation of chromosome replication; can be transcription regulator	putative regulator; DNA - replication, repair, restriction/modification
dnaB	1.285	0.236788	0.78	replicative DNA helicase; part of primosome	factor; DNA - replication, repair, restriction/modification
dnaC	1.435	0.281899	1.085	chromosome replication; initiation and chain elongation	putative enzyme; DNA - replication, repair, restriction/modification
dnaE	1.33	0.403833	0.795	DNA polymerase III, alpha subunit	enzyme; DNA - replication, repair, restriction/modification
dnaG	-0.24	0.244787	-0.485	DNA biosynthesis; DNA primase	enzyme; DNA - replication, repair, restriction/modification
dnaJ	-1.045	0.016075	-1.815	chaperone with DnaK; heat shock protein	factor; Chaperones
dnaK	-0.655	0.222542	-0.895	chaperone Hsp70; DNA biosynthesis; autoregulated heat shock proteins	factor; Chaperones
dnaN	0.04	0.408916	0.18	DNA polymerase III, beta-subunit	enzyme; DNA - replication, repair, restriction/modification
dnaQ	-1.155	0.47116	-0.39	DNA polymerase III, epsilon subunit	enzyme; DNA - replication, repair, restriction/modification
dnaT	-1.33	0.54859	-0.805	DNA biosynthesis; primosomal protein i	factor; DNA - replication, repair, restriction/modification
dnaX	0.085	0.333421	0.17	DNA polymerase III, tau and gamma subunits; DNA elongation factor III	enzyme; DNA - replication, repair, restriction/modification
dniR	1.335	0.451582	0.83	transcriptional regulator for nitrite reductase (cytochrome c552)	regulator; Energy metabolism, carbon: Anaerobic respiration
dppA	1.12	0.707167	0.33	dipeptide transport protein	transport; Protein, peptide secretion
dppB	1.17	0.678197	0.2	dipeptide transport system permease protein 1	transport; Protein, peptide secretion
dppC	1.275	0.717409	0.485	dipeptide transport system permease protein 2	transport; Protein, peptide secretion
dppD	1.4	0.382161	0.75	putative ATP-binding component of dipeptide transport system	transport; Protein, peptide secretion
dppF	-2.07	0.0402113	-1.94	putative ATP-binding component of dipeptide transport system	transport; Protein, peptide secretion
dps	-2.5	0.0819353	-2.685	global regulator, starvation conditions	regulator; Global regulatory functions
dsbA	1.345	0.183744	0.575	protein disulfide isomerase I, essential for cytochrome c synthesis and formate-dependent reduction	enzyme; Proteins - translation and modification
dsbB	2.8	0.285518	1.605	reoxidizes DsbA protein following formation of disulfide bond in P-ring of flagella.	enzyme; Surface structures
dsbC	1.49	0.558864	0.805	protein disulfide isomerase II	enzyme; Surface structures
dsbD	0.185	0.403593	0.025	thiol:disulfide interchange protein; copper tolerance	putative enzyme; Central intermediary metabolism: Sulfur metabolism
dsbE	-1.185	0.266884	-0.435	disulfide oxidoreductase (in biogenesis of cytochrome c?	enzyme; Energy metabolism, carbon: Electron transport
dsbG	0.13	0.392244	0.15	thiol:disulfide interchange protein	enzyme; Central intermediary metabolism: Pool, multipurpose conversions
dsdA	-0.05	0.166796	-0.14	D-serine dehydratase (deaminase)	enzyme; Degradation of small molecules: Amino acids
dsdC	-0.295	0.458512	-0.6	D-serine dehydratase (deaminase) transcriptional activator	regulator; Degradation of small molecules: Amino acids
dsdX	-0.835	0.682611	-0.995	transport system permease (serine?)	transport; Not classified
dsrB	-0.655	0.335933	-0.5	orf, hypothetical protein	orf; Unknown
dut	1.255	0.436578	0.67	deoxyuridinetriphosphatase	enzyme; 2'-Deoxyribonucleotide metabolism
dxs	1.095	0.710869	0.34	1-deoxyxylulose-5-phosphate synthase; flavoprotein	enzyme; Central intermediary metabolism: Pool, multipurpose conversions
eaeH	6.195	0.429705	1.135	attaching and effacing protein, pathogenesis factor	factor; Not classified
ebgA	6.505	0.198204	1.735	evolved beta-D-galactosidase, alpha subunit; cryptic gene	enzyme; Degradation of small molecules: Carbon compounds
ebgC	3.595	0.374488	1.98	evolved beta-D-galactosidase, beta subunit; cryptic gene	enzyme; Degradation of small molecules: Carbon compounds
ebgR	3.38	0.359446	1.56	regulator of ebg operon	regulator; Degradation of small molecules: Carbon compounds
eco	3.36	0.27781	1.005	ecotin, a serine protease inhibitor	regulator; Degradation of proteins, peptides, glyco
ecpD	1.88	0.266243	-0.025	probable pilin chaperone similar to PapD	putative factor; Surface structures
eda	-0.34	0.587223	-0.645	2-keto-3-deoxygluconate 6-phosphate aldolase and 2-keto-4-hydroxyglutarate aldolase	enzyme; Central intermediary metabolism: Entner-Douderoff
edd	1.08	0.67811	0.33	6-phosphogluconate dehydratase	enzyme; Central intermediary metabolism: Entner-Douderoff
efp	-0.23	0.230277	-0.27	elongation factor P (EF-P)	factor; Proteins - translation and modification
elaA	-1.915	0.0360612	-1.54	orf, hypothetical protein	orf; Unknown
elaB	-0.375	0.0431948	-0.75	orf, hypothetical protein	orf; Unknown
elaC	1.26	0.527574	0.285	orf, hypothetical protein	orf; Unknown
elaD	1.175	0.662823	0.445	putative sulfatase / phosphatase	putative enzyme; Not classified
emrA	1.24	0.2139	0.61	multidrug resistance secretion protein	transport; Drug/analog sensitivity
emrB	1.455	0.138235	0.695	multidrug resistance; probably membrane translocase	putative transport; Drug/analog sensitivity
emrD	0.335	0.572888	0.42	2-module integral membrane pump; multidrug resistance	transport; Drug/analog sensitivity
emrE	0.03	0.522198	0.14	methylviologen resistance	transport; Drug/analog sensitivity
emrK	-0.13	0.210614	-0.125	multidrug resistance protein K	putative transport; Drug/analog sensitivity
emrR	0.095	0.239561	-0.16	regulator of plasmid mcrB operon (microcin B17 synthesis)	regulator; Plasmid-related functions
emrY	1.615	0.133664	0.665	multidrug resistance protein Y	putative transport; Drug/analog sensitivity
endA	0.115	0.149438	0.06	DNA-specific endonuclease I	enzyme; Degradation of DNA
eno	0.1	0.154331	0.29	enolase	enzyme; Energy metabolism, carbon: Glycolysis
entA	1.595	0.0787932	1.385	2,3-dihydro-2,3-dihydroxybenzoate dehydrogenase, enterochelin biosynthesis	enzyme; Biosynthesis of cofactors, carriers: Enterochelin
entB	1.485	0.0724064	1.15	2,3-dihydro-2,3-dihydroxybenzoate synthetase, isochroismatase	enzyme; Biosynthesis of cofactors, carriers: Enterochelin
entC	1.33	0.366873	0.6	isochorismate hydroxymutase 2, enterochelin biosynthesis	enzyme; Biosynthesis of cofactors, carriers: Enterochelin
entD	1.31	0.476003	0.56	enterochelin synthetase, component D	enzyme; Biosynthesis of cofactors, carriers: Enterochelin
entE	1.22	0.531674	0.525	2,3-dihydroxybenzoate-AMP ligase	enzyme; Biosynthesis of cofactors, carriers: Enterochelin
entF	1.075	0.746789	0.255	ATP-dependent serine activating enzyme (may be part of enterobactin synthase as component F)	enzyme; Biosynthesis of cofactors, carriers: Enterochelin
envR	0.025	0.393707	0.055	putative transcriptional regulator	putative regulator; Not classified
envY	-1.16	0.0507604	-0.42	envelope protein; thermoregulation of porin biosynthesis	structural component; Outer membrane constituents
envZ	0.055	0.337095	0.21	protein histidine kinase/phosphatase sensor for OmpR, modulates expression of ompF and ompC	enzyme; Global regulatory functions
epd	-0.045	0.487475	0.035	D-erythrose 4-phosphate dehydrogenase	enzyme; Central intermediary metabolism
era	-2.065	0.329692	-1.405	GTP-binding protein	factor; Global regulatory functions
erfK	-1.895	0.489542	-1.125	orf, hypothetical protein	orf; Unknown
eutB	0.06	0.37346	0.08	ethanolamine ammonia-lyase, heavy chain	enzyme; Degradation of small molecules: Amines
eutC	0.02	0.0437667	0.075	ethanolamine ammonia-lyase, light chain	enzyme; Degradation of small molecules: Amines
eutE	-0.005	0.365837	0.095	ethanolamine utilization; similar to acetaldehyde dehydrogenase	putative enzyme; Degradation of small molecules: Amines
eutG	1.655	0.414647	1.02	ethanolamine utilization; homolog of Salmonella enzyme, similar to iron-containing alcohol dehydrogenase	putative enzyme; Degradation of small molecules: Amines
eutH	0.18	0.224231	0.305	ethanolamine utilization; homolog of Salmonella putative transport protein	putative transport; Degradation of small molecules: Amines
eutI	0.05	0.327713	0.495	ethanolamine utilization; homolog of Salmonella acetyl/butyryl P transferase	putative enzyme; Degradation of small molecules: Amines
eutJ	1.625	0.212426	1.38	ethanolamine utilization; homolog of Salmonella gene	putative enzyme; Degradation of small molecules: Amines
evgA	-0.085	0.202952	-0.08	putative positive transcription regulator (sensor EvgS)	putative regulator; Not classified
evgS	-1.805	0.389851	-1.53	putative sensor for regulator EvgA	putative regulator; Not classified
exbB	-1.725	0.457345	-1.41	uptake of enterochelin; tonB-dependent uptake of B colicins	transport; Transport of small molecules: Cations
exbD	0.01	0.373458	-0.015	uptake of enterochelin; tonB-dependent uptake of B colicins	transport; Transport of small molecules: Cations
exo	0.16	0.181219	0.325	5'-3' exonuclease	enzyme; Degradation of DNA
exuR	-0.025	0.117648	0.045	negative regulator of exu regulon, exuT, uxaAC, and uxuB	regulator; Degradation of small molecules: Carbon compounds
exuT	-0.155	0.284623	-0.255	transport of hexuronates	transport; Transport of small molecules: Carbohydrates, organic acids, alcohols
fabA	-1.45	0.212924	-0.88	beta-hydroxydecanoyl thioester dehydrase, trans-2-decenoyl-ACP isomerase	enzyme; Fatty acid and phosphatidic acid biosynthesis
fabB	0.065	0.0229165	0.255	3-oxoacyl-[acyl-carrier-protein] synthase I	enzyme; Fatty acid and phosphatidic acid biosynthesis
fabD	1.34	0.378118	0.855	malonyl-CoA-[acyl-carrier-protein] transacylase	enzyme; Fatty acid and phosphatidic acid biosynthesis
fabF	1.215	0.482842	0.63	3-oxoacyl-[acyl-carrier-protein] synthase II	enzyme; Fatty acid and phosphatidic acid biosynthesis
fabG	1.34	0.124814	0.94	3-oxoacyl-[acyl-carrier-protein] reductase	enzyme; Fatty acid and phosphatidic acid biosynthesis
fabH	0.02	0.190639	0.175	3-oxoacyl-[acyl-carrier-protein] synthase III; acetylCoA ACP transacylase	enzyme; Fatty acid and phosphatidic acid biosynthesis
fabI	0.03	0.220944	0.2	enoyl-[acyl-carrier-protein] reductase (NADH)	enzyme; Fatty acid and phosphatidic acid biosynthesis
fabZ	1.295	0.160611	0.715	(3R)-hydroxymyristol acyl carrier protein dehydratase	enzyme; Fatty acid and phosphatidic acid biosynthesis
fadA	1.21	0.125503	0.5	thiolase I; 3-ketoacyl-CoA thiolase; acetyl-CoA transferase	enzyme; Degradation of small molecules: Fatty acids
fadB	1.155	0.121742	0.365	4-enzyme protein: 3-hydroxyacyl-CoA dehydrogenase; 3-hydroxybutyryl-CoA epimerase; delta(3)-cis-delta(2)-trans-enoyl-CoA isomerase; enoyl-CoA hydratase	enzyme; Degradation of small molecules: Fatty acids
fadD	1.235	0.175636	0.49	acyl-CoA synthetase, long-chain-fatty-acid--CoA ligase	enzyme; Degradation of small molecules: Fatty acids
fadL	1.225	0.481308	0.55	transport of long-chain fatty acids; sensitivity to phage T2	enzyme; Transport of small molecules: Carbohydrates, organic acids, alcohols
fadR	-0.24	0.434706	-0.375	negative regulator for fad regulon, and positive activator of fabA	regulator; Degradation of small molecules: Fatty acids
farR	-1.505	0.0265876	-0.93	transcriptional regulator of succinylCoA synthetase operon	regulator; Energy metabolism, carbon: TCA cycle
fba	-0.02	0.05156	0.075	fructose-bisphosphate aldolase, class II	enzyme; Energy metabolism, carbon: Glycolysis
fbp	1.385	0.0886102	0.935	fructose-bisphosphatase	enzyme; Central intermediary metabolism: Gluconeogenesis
fdhD	0.17	0.282511	0.435	affects formate dehydrogenase-N	phenotype; Energy metabolism, carbon: Anaerobic respiration
fdhE	0.655	0.289396	1.19	affects formate dehydrogenase-N	phenotype; Energy metabolism, carbon: Anaerobic respiration
fdhF	1.875	0.31285	1.655	selenopolypeptide subunit of formate dehydrogenase H	enzyme; Energy metabolism, carbon: Anaerobic respiration
fdnG	1.76	0.585496	0.785	formate dehydrogenase-N, nitrate-inducible, alpha subunit	enzyme; Energy metabolism, carbon: Anaerobic respiration
fdnH	4.88	0.450294	1.34	formate dehydrogenase-N, nitrate-inducible, iron-sulfur beta subunit	enzyme; Energy metabolism, carbon: Anaerobic respiration
fdnI	3.22	0.124292	0.85	formate dehydrogenase-N, nitrate-inducible, cytochrome B556(Fdn) gamma subunit	enzyme; Energy metabolism, carbon: Anaerobic respiration
fdoG	0.005	0.0989057	0.165	formate dehydrogenase-O, major subunit	enzyme; Energy metabolism, carbon: Anaerobic respiration
fdoH	1.18	0.142696	0.6	formate dehydrogenase-O, iron-sulfur subunit	enzyme; Energy metabolism, carbon: Anaerobic respiration
fdoI	1.285	0.422784	0.41	formate dehydrogenase, cytochrome B556 (FDO) subunit	enzyme; Energy metabolism, carbon: Anaerobic respiration
fdrA	1.305	0.455484	0.445	involved in protein transport; multicopy suppressor of dominant negative ftsH mutants	transport; Protein, peptide secretion
fdx	0.08	0.351211	0.23	[2FE-2S] ferredoxin, electron carrer protein	carrier; Energy metabolism, carbon: Electron transport
feaB	-1.075	0.62859	-0.25	phenylacetaldehyde dehydrogenase	enzyme; Degradation of small molecules: Carbon compounds
feaR	-1.175	0.429945	-0.38	regulatory protein for 2-phenylethylamine catabolism	regulator; Not classified
fecA	1.07	0.0973363	0.815	outer membrane receptor; citrate-dependent iron transport, outer membrane receptor	membrane; Transport of small molecules: Cations
fecB	3.4	0.235572	1.145	citrate-dependent iron transport, periplasmic protein	transport; Transport of small molecules: Cations
fecC	0.155	0.372745	0	citrate-dependent iron(III) transport protein, cytosolic	transport; Transport of small molecules: Cations
fecD	1.065	0.336876	0.81	citrate-dependent iron transport, membrane-bound protein	transport; Transport of small molecules: Cations
fecE	0.745	0.401074	0.135	ATP-binding component of citrate-dependent iron(III) transport protein	transport; Transport of small molecules: Cations
fecI	-1.46	0.2284	-1.03	probable RNA polymerase sigma factor	regulator; Global regulatory functions
fecR	-1.185	0.179377	-0.44	regulator for fec operon, periplasmic	regulator; Transport of small molecules: Cations
feoA	-1.255	0.368224	-0.545	ferrous iron transport protein A	transport; Transport of small molecules: Cations
feoB	-1.185	0.637807	-0.425	ferrous iron transport protein B	transport; Transport of small molecules: Cations
fepA	-1.39	0.471655	-0.775	outer membrane receptor for ferric enterobactin (enterochelin) and colicins B and D	membrane; Transport of small molecules: Cations
fepB	-2.76	0.12773	-1.785	ferric enterobactin (enterochelin) binding protein; periplasmic component	transport; Transport of small molecules: Cations
fepC	-1.255	0.317822	-1.045	ATP-binding component of ferric enterobactin transport	transport; Transport of small molecules: Cations
fepD	2.965	0.550801	0.685	ferric enterobactin (enterochelin) transport	transport; Transport of small molecules: Cations
fepE	1.725	0.631175	0.41	ferric enterobactin (enterochelin) transport	transport; Transport of small molecules: Cations
fepG	0.61	0.342656	0.205	ferric enterobactin transport protein	transport; Transport of small molecules: Cations
fes	1.78	0.259793	0.675	enterochelin esterase	enzyme; Transport of small molecules: Cations
ffh	1.085	0.480057	0.25	GTP-binding export factor binds to signal sequence, GTP and RNA	transport; Protein, peptide secretion
fhiA	1.18	0.564254	0.205	flagellar biosynthesis	putative enzyme; Surface structures
fhlA	1.325	0.47422	0.56	formate hydrogen-lyase transcriptional activator for fdhF, hyc and hyp operons	regulator; Energy metabolism, carbon: Fermentation
fhuA	1.38	0.185292	0.955	outer membrane protein receptor for ferrichrome, colicin M, and phages T1, T5, and phi80	membrane; Outer membrane constituents
fhuB	1.385	0.0101831	1.03	hydroxamate-dependent iron uptake, cytoplasmic membrane component	transport; Transport of small molecules: Cations
fhuC	2.29	0.231003	1.185	ATP-binding component of hydroxymate-dependent iron transport	transport; Transport of small molecules: Cations
fhuD	0.725	0.466424	0.17	hydroxamate-dependent iron uptake, cytoplasmic membrane component	transport; Transport of small molecules: Cations
fhuE	-1.77	0.525597	-1.285	outer membrane receptor for ferric iron uptake	transport; Transport of small molecules: Cations
fhuF	-0.27	0.676809	-0.465	orf, hypothetical protein	orf; Unknown
fic	-0.345	0.496266	-0.54	induced in stationary phase, recognized by rpoS, affects cell division	phenotype; Cell division
fimA	-3.535	0.358087	-1.855	major type 1 subunit fimbrin (pilin)	structural component; Surface structures
fimB	-3.525	0.424002	-1.845	recombinase involved in phase variation; regulator for fimA	regulator; Surface structures
fimC	-1.5	0.181352	-0.875	periplasmic chaperone, required for type 1 fimbriae	factor; Surface structures
fimD	-1.115	0.152867	-0.155	outer membrane protein; export and assembly of type 1 fimbriae, interrupted	membrane; Outer membrane constituents
fimE	0.855	0.381165	0.435	recombinase involved in phase variation; regulator for fimA	regulator; Surface structures
fimF	2.635	0.261388	0.91	fimbrial morphology	structural component; Surface structures
fimG	0.6	0.121685	0.12	fimbrial morphology	structural component; Surface structures
fimH	-1.345	0.322935	-0.805	minor fimbrial subunit, D-mannose specific adhesin	structural component; Surface structures
fimI	-3.33	0.492507	-1.115	fimbrial protein	structural component; Surface structures
fimZ	-1.925	0.364752	-0.165	fimbrial Z protein; probable signal transducer	putative regulator; Surface structures
fis	-0.375	0.238093	-0.04	site-specific DNA inversion stimulation factor; DNA-binding protein; a trans activator for transcription	factor; DNA - replication, repair, restriction/modification
fixA	-1.61	0.383384	-0.635	probable flavoprotein subunit, carnitine metabolism	putative enzyme; Energy metabolism, carbon: Electron transport
fixB	1.005	0.506895	0.35	probable flavoprotein subunit, carnitine metabolism	putative enzyme; Energy metabolism, carbon: Electron transport
fixC	2.945	0.437702	0.96	flavoprotein; electron transport	putative carrier; Energy metabolism, carbon: Electron transport
fixX	1.95	0.271205	0.66	putative ferredoxin	putative carrier; Not classified
fklB	-0.19	0.271644	-0.255	FKBP-type 22KD peptidyl-prolyl cis-trans isomerase (rotamase)	enzyme; Proteins - translation and modification
fkpA	-1.345	0.439304	-0.645	FKBP-type peptidyl-prolyl cis-trans isomerase (rotamase)	enzyme; Proteins - translation and modification
fldA	-1.175	0.622347	-0.3	flavodoxin 1	enzyme; Energy metabolism, carbon: Electron transport
fldB	0.17	0.407297	0.435	flavodoxin 2	enzyme; Energy metabolism, carbon: Aerobic respiration
flgA	-0.425	0.271023	0.165	flagellar biosynthesis; assembly of basal-body periplasmic P ring	putative structure; Surface structures
flgB	-2.815	0.493081	-1.78	flagellar biosynthesis, cell-proximal portion of basal-body rod	structural component; Surface structures
flgC	-4.015	0.371599	-3.42	flagellar biosynthesis, cell-proximal portion of basal-body rod	structural component; Surface structures
flgD	-5.48	0.190577	-4.67	flagellar biosynthesis, initiation of hook assembly	putative structure; Surface structures
flgE	-3.87	0.218395	-3.1	flagellar biosynthesis, hook protein	structural component; Surface structures
flgF	-2.36	0.153958	-1.805	flagellar biosynthesis, cell-proximal portion of basal-body rod	structural component; Surface structures
flgG	-2.23	0.263657	-1.635	flagellar biosynthesis, cell-distal portion of basal-body rod	structural component; Surface structures
flgH	-1.145	0.672989	-0.365	flagellar biosynthesis, basal-body outer-membrane L (lipopolysaccharide layer) ring protein	structural component; Surface structures
flgI	-1.03	0.896768	-0.135	homolog of Salmonella P-ring of flagella basal body	putative structure; Surface structures
flgJ	0.185	0.636872	0.43	flagellar biosynthesis	putative structure; Surface structures
flgK	-0.375	0.246093	-0.485	flagellar biosynthesis, hook-filament junction protein 1	structural component; Surface structures
flgL	-2.355	0.235765	-2.255	flagellar biosynthesis; hook-filament junction protein	structural component; Surface structures
flgM	-2.29	0.339708	-2.095	anti-FliA (anti-sigma) factor; also known as RflB protein	factor; Surface structures
flgN	-1.59	0.5557	-1.005	protein of flagellar biosynthesis	phenotype; Surface structures
flhA	0.26	0.527576	0.185	flagellar biosynthesis; possible export of flagellar proteins	structural component; Surface structures
flhB	1.35	0.609011	0.465	putative part of export apparatus for flagellar proteins	structural component; Not classified
flhC	1.19	0.672113	0.575	regulator of flagellar biosynthesis acting on class 2 operons; transcription initiation factor?	regulator; Surface structures
flhD	-0.355	0.24359	-0.25	regulator of flagellar biosynthesis, acting on class 2 operons; transcriptional initiation factor?	regulator; Surface structures
flhE	-1.765	0.32149	-1.21	flagellar protein	structural component; Surface structures
fliA	-5.33	0.309752	-3.44	flagellar biosynthesis; alternative sigma factor 28; regulation of flagellar operons	factor; Surface structures
fliC	-7.28	0.107564	-5.13	flagellar biosynthesis; flagellin, filament structural protein	structural component; Surface structures
fliD	-0.465	0.22586	-1.44	flagellar biosynthesis; filament capping protein; enables filament assembly	putative structure; Surface structures
fliE	2.885	0.424989	1.17	flagellar biosynthesis; basal-body component, possibly at (MS-ring)-rod junction	structural component; Surface structures
fliF	-0.385	0.563718	0.03	flagellar biosynthesis; basal-body MS(membrane and supramembrane)-ring and collar protein	structural component; Surface structures
fliG	-2	0.433745	-0.94	flagellar biosynthesis, component of motor switching and energizing, enabling rotation and determining its direction	structural component; Surface structures
fliH	-1.61	0.252089	-0.645	flagellar biosynthesis; export of flagellar proteins?	transport; Surface structures
fliI	0.23	0.358555	0.28	flagellum-specific ATP synthase	enzyme; Surface structures
fliJ	1.465	0.593276	0.515	flagellar fliJ protein	structural component; Surface structures
fliK	1.12	0.368093	0.3	flagellar hook-length control protein	structural component; Surface structures
fliL	-0.065	0.0922509	-0.045	flagellar biosynthesis	putative structure; Surface structures
fliM	-0.1	0.476225	-0.22	flagellar biosynthesis, component of motor switch and energizing, enabling rotation and determining its direction	structural component; Surface structures
fliN	1.795	0.723835	0.905	flagellar biosynthesis, component of motor switch and energizing, enabling rotation and determining its direction	structural component; Surface structures
fliO	1.99	0.462186	1.365	flagellar biosynthesis	putative structure; Surface structures
fliP	0.135	0.483376	0.415	flagellar biosynthesis	putative structure; Surface structures
fliQ	0.44	0.565828	0.56	flagellar biosynthesis	putative structure; Surface structures
fliR	1.62	0.460924	0.915	flagellar biosynthesis	putative enzyme; Surface structures
fliS	-0.04	0.446418	0.02	flagellar biosynthesis; repressor of class 3a and 3b operons (RflA activity)	regulator; Surface structures
fliT	-0.105	0.606476	-0.1	flagellar biosynthesis; repressor of class 3a and 3b operons (RflA activity)	regulator; Surface structures
fliY	-0.355	0.550004	-0.56	putative periplasmic binding transport protein	putative transport; Not classified
fliZ	-0.185	0.412606	-0.345	orf, hypothetical protein	structural component; Unknown
flu	-0.35	0.258564	-0.48	outer membrane fluffing protein, similar to adhesin	membrane; Outer membrane constituents
flxA	-1.635	0.325836	-0.99	orf, hypothetical protein	orf; Unknown
fmt	-1.48	0.47505	-0.31	10-formyltetrahydrofolate:L-methionyl-tRNA(fMet) N-formyltransferase	enzyme; Aminoacyl tRNA synthetases, tRNA modification
fnr	-1.46	0.58721	-0.26	transcriptional regulation of aerobic, anaerobic respiration, osmotic balance	regulator; Global regulatory functions
focA	0.075	0.531334	0.245	probable formate transporter (formate channel 1)	putative transport; Degradation of small molecules: Carbon compounds
focB	-0.105	0.429482	-0.19	probable formate transporter (formate channel 2)	putative transport; Transport of small molecules: Carbohydrates, organic acids, alcohols
folA	-0.12	0.46272	-0.165	dihydrofolate reductase type I; trimethoprim resistance	enzyme; Biosynthesis of cofactors, carriers: Folic acid
folC	1.155	0.243272	0.44	dihydrofolate:folylpolyglutamate synthetase; dihydrofolate synthetase	enzyme; Biosynthesis of cofactors, carriers: Folic acid
folD	-0.19	0.143036	-0.355	5,10-methylene-tetrahydrofolate dehydrogenase; 5,10-methylene-tetrahydrofolate cyclohydrolase	enzyme; Biosynthesis of cofactors, carriers: Folic acid
folE	-1.865	0.327722	-0.825	GTP cyclohydrolase I	enzyme; Biosynthesis of cofactors, carriers: Folic acid
folK	-1.695	0.45394	-0.47	7,8-dihydro-6-hydroxymethylpterin-pyrophosphokinase	enzyme; Biosynthesis of cofactors, carriers: Folic acid
folP	-1.215	0.221569	-0.42	7,8-dihydropteroate synthase	enzyme; Biosynthesis of cofactors, carriers: Folic acid
folX	-1.44	0.0697098	-0.89	D-erythro-7,8-dihydroneopterin tri P epimerase	enzyme; Central intermediary metabolism: Pool, multipurpose conversions
fpr	-0.04	0.267081	0.03	ferredoxin-NADP reductase	enzyme; Central intermediary metabolism: Pool, multipurpose conversions
frdA	1.855	0.433401	1.695	fumarate reductase, anaerobic, flavoprotein subunit	enzyme; Energy metabolism, carbon: Anaerobic respiration
frdB	-1.715	0.381511	-0.445	fumarate reductase, anaerobic, iron-sulfur protein subunit	enzyme; Energy metabolism, carbon: Anaerobic respiration
frdC	-5.955	0.481186	-2.47	fumarate reductase, anaerobic, membrane anchor polypeptide	enzyme; Energy metabolism, carbon: Anaerobic respiration
frdD	-3.82	0.509513	-1.3	fumarate reductase, anaerobic, membrane anchor polypeptide	enzyme; Energy metabolism, carbon: Anaerobic respiration
frr	-1.52	0.576453	-1.055	ribosome releasing factor	factor; Proteins - translation and modification
fruA	-0.1	0.635899	-0.105	PTS system, fructose-specific transport protein	regulator; Degradation of small molecules: Carbon compounds
fruB	1.47	0.60706	1.185	PTS system, fructose-specific IIA/fpr component	enzyme; Transport of small molecules: Carbohydrates, organic acids, alcohols
fruK	1.27	0.744139	0.66	fructose-1-phosphate kinase	enzyme; Energy metabolism, carbon: Glycolysis
fruL	-0.045	0.510955	-0.07	fruR leader peptide	leader; Energy metabolism, carbon: Glycolysis
fruR	-1.925	0.160807	-0.645	transcriptional repressor of fru operon and others	regulator; Energy metabolism, carbon: Glycolysis
frvA	-0.6	0.142714	-0.28	PTS system, fructose-specific IIA component	enzyme; Transport of small molecules: Carbohydrates, organic acids, alcohols
frvB	-0.04	0.131201	-0.195	PTS system, fructose-like enzyme IIBC component	enzyme; Transport of small molecules: Carbohydrates, organic acids, alcohols
frvR	1.205	0.221639	0.52	putative frv operon regulatory protein	putative regulator; Not classified
frvX	3.65	0.278197	1.56	frv operon protein	orf; Transport of small molecules: Carbohydrates, organic acids, alcohols
frwB	2.5	0.274156	1.315	PTS system fructose-like IIB component 1	enzyme; Degradation of small molecules: Carbon compounds
frwC	1.59	0.50484	0.995	PTS system, fructose-like enzyme II component	transport; Transport of small molecules: Carbohydrates, organic acids, alcohols
frwD	1.49	0.562169	0.83	PTS system fructose-like IIB component 2	enzyme; Degradation of small molecules: Carbon compounds
fsr	1.495	0.264099	1.15	fosmidomycin resistance protein	putative transport; Not classified
ftn	1.4	0.0826066	1.03	cytoplasmic ferritin (an iron storage protein)	carrier; Transport of small molecules: Cations
ftsA	1.405	0.061698	0.88	ATP-binding cell division protein, septation process, complexes with FtsZ, associated with junctions of inner and outer membranes	phenotype; Cell division
ftsE	1.325	0.352947	0.695	ATP-binding component of a membrane-associated complex involved in cell division	phenotype; Not classified
ftsI	1.275	0.361599	0.78	septum formation; penicillin-binding protein 3; peptidoglycan synthetase	enzyme; Cell division
ftsJ	1.285	0.145903	0.78	cell division protein	phenotype; Cell division
ftsK	-0.24	0.140076	-0.26	cell division protein	phenotype; Cell division
ftsL	-1.585	0.207921	-1.09	cell division protein; ingrowth of wall at septum	phenotype; Cell division
ftsN	-0.195	0.410452	-0.355	essential cell division protein	phenotype; Cell division
ftsQ	0	0.475049	0.12	cell division protein; ingrowth of wall at septum	phenotype; Cell division
ftsW	0.005	0.344076	0.15	cell division; membrane protein involved in shape determination	membrane; Cell division
ftsX	0.05	0.20656	0.25	cell division membrane protein	membrane; Cell division
ftsY	-2.945	0.263067	-0.71	cell division membrane protein	membrane; Cell division
ftsZ	-1.68	0.239598	-0.4	cell division; forms circumferential ring; tubulin-like GTP-binding protein and GTPase	enzyme; Cell division
fucA	1.48	0.229368	0.425	L-fuculose-1-phosphate aldolase	enzyme; Degradation of small molecules: Carbon compounds
fucI	1.355	0.419227	0.465	L-fucose isomerase	enzyme; Degradation of small molecules: Carbon compounds
fucK	1.54	0.319316	0.9	L-fuculokinase	enzyme; Degradation of small molecules: Carbon compounds
fucO	1.695	0.0706891	1	L-1,2-propanediol oxidoreductase	enzyme; Degradation of small molecules: Carbon compounds
fucP	1.49	0.323653	0.985	fucose permease	transport; Transport of small molecules: Carbohydrates, organic acids, alcohols
fucR	0.21	0.476039	0.575	positive regulator of the fuc operon	regulator; Degradation of small molecules: Carbon compounds
fucU	-1.055	0.224148	-0.035	protein of fucose operon	phenotype; Degradation of small molecules: Carbon compounds
fumA	-1.11	0.369925	-0.185	fumarase A = fumarate hydratase Class I; aerobic isozyme	enzyme; Energy metabolism, carbon: TCA cycle
fumB	-1.405	0.506208	-0.87	fumarase B= fumarate hydratase Class I; anaerobic isozyme	enzyme; Energy metabolism, carbon: TCA cycle
fumC	-1.435	0.41386	-0.905	fumarase C= fumarate hydratase Class II; isozyme	enzyme; Energy metabolism, carbon: TCA cycle
fur	0.13	0.338334	0.42	negative regulator	regulator; Global regulatory functions
fusA	1.565	0.119906	1.345	GTP-binding protein chain elongation factor EF-G	factor; Proteins - translation and modification
gabD	-1.585	0.233606	-1.06	succinate-semialdehyde dehydrogenase, NADP-dependent activity	enzyme; Central intermediary metabolism: Pool, multipurpose conversions
gabP	-1.62	0.42693	-0.865	transport permease protein of gamma-aminobutyrate	transport; Transport of small molecules: Carbohydrates, organic acids, alcohols
gabT	-2.155	0.270996	-1.795	4-aminobutyrate aminotransferase activity	enzyme; Central intermediary metabolism: Pool, multipurpose conversions
gadA	-1.705	0.0742633	-2.595	glutamate decarboxylase isozyme	enzyme; Central intermediary metabolism: Pool, multipurpose conversions
gadB	-2.225	0.287298	-1.99	glutamate decarboxylase isozyme	enzyme; Central intermediary metabolism: Pool, multipurpose conversions
galE	-1.3	0.38933	-0.635	UDP-galactose-4-epimerase	enzyme; Degradation of small molecules: Carbon compounds
galF	-1.16	0.221184	-0.375	homolog of Salmonella UTP--glucose-1-P uridyltransferase, probably a UDP-gal transferase	putative enzyme; Central intermediary metabolism: Sugar-nucleotide biosynthesis, conversions
galK	0	0.177406	-0.03	galactokinase	enzyme; Degradation of small molecules: Carbon compounds
galM	-0.22	0.316354	-0.135	galactose-1-epimerase (mutarotase)	enzyme; Central intermediary metabolism: Pool, multipurpose conversions
galP	-0.265	0.571879	-0.29	galactose-proton symport of transport system	transport; Transport of small molecules: Carbohydrates, organic acids, alcohols
galR	1.12	0.358	0.255	repressor of galETK operon	regulator; Degradation of small molecules: Carbon compounds
galS	-0.025	0.372845	0.01	mgl repressor, galactose operon inducer	regulator; Degradation of small molecules: Carbon compounds
galT	-1.58	0.519902	-1.005	galactose-1-phosphate uridylyltransferase	enzyme; Degradation of small molecules: Carbon compounds
galU	-1.865	0.182551	-1.585	glucose-1-phosphate uridylyltransferase	enzyme; Degradation of small molecules: Carbon compounds
gapA	-1.445	0.085372	-0.825	glyceraldehyde-3-phosphate dehydrogenase A	enzyme; Energy metabolism, carbon: Glycolysis
gapC_1	-1.23	0.111323	-0.39	glyceraldehyde 3-phosphate dehydrogenase C, interrupted	enzyme; Energy metabolism, carbon: Glycolysis
gapC_2	0.27	0.312499	0.65	glyceraldehyde-3-phosphate dehydrogenase (second fragment)	enzyme; Energy metabolism, carbon: Glycolysis
gatA	2.22	0.288067	1.99	galactitol-specific enzyme IIA of phosphotransferase system	enzyme; Transport of small molecules: Carbohydrates, organic acids, alcohols
gatB	1.95	0.40998	1.47	galactitol-specific enzyme IIB of phosphotransferase system	enzyme; Transport of small molecules: Carbohydrates, organic acids, alcohols
gatC	0.095	0.844108	0.325	PTS system galactitol-specific enzyme IIC	transport; Transport of small molecules: Carbohydrates, organic acids, alcohols
gatD	-1.375	0.591302	-0.56	galactitol-1-phosphate dehydrogenase	enzyme; Degradation of small molecules: Carbon compounds
gatR_1	-0.07	0.265387	0.085	split galactitol utilization operon repressor, interrupted	regulator; Degradation of small molecules: Carbon compounds
gatR_2	1.495	0.330094	1.195	split galactitol utilization operon repressor, fragment 2	regulator; Degradation of small molecules: Carbon compounds
gatY	1.535	0.35485	1.325	tagatose-bisphosphate aldolase 1	enzyme; Degradation of small molecules: Carbon compounds
gatZ	4.37	0.344385	1.555	putative tagatose 6-phosphate kinase 1	putative enzyme; Not classified
gcd	2.71	0.321531	0.42	glucose dehydrogenase	enzyme; Degradation of small molecules: Carbon compounds
gcl	-1.65	0.385905	-0.94	glyoxylate carboligase	enzyme; Central intermediary metabolism: Pool, multipurpose conversions
gcpE	-1.37	0.451365	-0.745	orf, hypothetical protein	orf; Unknown
gcvA	-1.395	0.329386	-0.83	positive regulator of gcv operon	regulator; Central intermediary metabolism: Pool, multipurpose conversions
gcvH	-1.505	0.178841	-0.99	in glycine cleavage complex, carrier of aminomethyl moiety via covalently bound lipoyl cofactor	carrier; Central intermediary metabolism: Pool, multipurpose conversions
gcvP	-1.285	0.0654219	-0.565	glycine decarboxylase, P protein of glycine cleavage system	enzyme; Central intermediary metabolism: Pool, multipurpose conversions
gcvR	-1.185	0.197666	-0.355	transcriptional regulation of gcv operon	regulator; Central intermediary metabolism: Pool, multipurpose conversions
gcvT	-1.765	0.241515	-1.16	aminomethyltransferase (T protein; tetrahydrofolate-dependent) of glycine cleavage system	enzyme; Central intermediary metabolism: Pool, multipurpose conversions
gdhA	-0.54	0.201949	-0.655	NADP-specific glutamate dehydrogenase	enzyme; Amino acid biosynthesis: Glutamate
gef	-0.17	0.25681	-0.33	Gef protein interferes with membrane function when in excess	membrane; Cell killing
ggt	-1.35	0.390522	-0.705	gamma-glutamyltranspeptidase	enzyme; Biosynthesis of cofactors, carriers: Thioredoxin, glutaredoxin, glutathione
gidA	-1.35	0.464961	-0.58	glucose-inhibited division; chromosome replication?	phenotype; DNA - replication, repair, restriction/modification
gidB	-2.355	0.206596	-1	glucose-inhibited division; chromosome replication?	phenotype; DNA - replication, repair, restriction/modification
gip	-1.005	0.423304	-0.29	glyoxylate-induced protein	phenotype; Not classified
glcB	-0.21	0.565759	-0.125	malate synthase G	enzyme; Central intermediary metabolism: Glyoxylate bypass
glcC	-1.62	0.278782	-0.84	transcriptional activator for glc operon	regulator; Degradation of small molecules: Carbon compounds
glcD	-1.59	0.343986	-0.915	glycolate oxidase subunit D	enzyme; Degradation of small molecules: Carbon compounds
glcF	-0.04	0.459114	0.01	glycolate oxidase iron-sulfur subunit	enzyme; Central intermediary metabolism: Pool, multipurpose conversions
glcG	1.465	0.416772	0.975	orf, hypothetical protein	orf; Unknown
gldA	1.445	0.433239	1.045	glycerol dehydrogenase, (NAD)	enzyme; Central intermediary metabolism: Pool, multipurpose conversions
glf	1.515	0.346171	1.225	UDP-galactopyranose mutase	enzyme; Degradation of small molecules: Carbon compounds
glgA	0.18	0.182957	0.445	glycogen synthase	enzyme; Macromolecule synthesis, modification: Polysaccharides - (cytoplasmic)
glgB	-1.23	0.114541	-0.45	1,4-alpha-glucan branching enzyme	enzyme; Macromolecule synthesis, modification: Polysaccharides - (cytoplasmic)
glgC	-1.24	0.264974	-0.465	glucose-1-phosphate adenylyltransferase	enzyme; Macromolecule synthesis, modification: Polysaccharides - (cytoplasmic)
glgP	-0.14	0.512568	-0.18	glycogen phosphorylase	enzyme; Macromolecule synthesis, modification: Polysaccharides - (cytoplasmic)
glgS	-0.23	0.565044	-0.385	glycogen biosynthesis, rpoS dependent	putative enzyme; Macromolecule synthesis, modification: Polysaccharides - (cytoplasmic)
glgX	-0.26	0.6534	-0.455	part of glycogen operon, a glycosyl hydrolase, debranching enzyme	enzyme; Macromolecule synthesis, modification: Polysaccharides - (cytoplasmic)
glk	1.295	0.527596	0.77	glucokinase	enzyme; Degradation of small molecules: Carbon compounds
glmS	1.605	0.239025	1.43	L-glutamine:D-fructose-6-phosphate aminotransferase	enzyme; Central intermediary metabolism: Amino sugars
glmU	1.46	0.370589	1.165	N-acetyl glucosamine-1-phosphate uridyltransferase	enzyme; Central intermediary metabolism: Sugar-nucleotide biosynthesis, conversions
glnA	1.76	0.436449	1	glutamine synthetase	enzyme; Amino acid biosynthesis: Glutamine
glnB	0.535	0.408989	0.42	regulatory protein P-II for glutamine synthetase	regulator; Amino acid biosynthesis: Glutamine
glnD	0.075	0.350735	0.145	protein PII; uridylyltransferase acts on regulator of glnA	enzyme; Amino acid biosynthesis: Glutamine
glnE	1.26	0.124528	0.61	adenylylating enzyme for glutamine synthetase	enzyme; Proteins - translation and modification
glnG	1.125	0.359312	0.44	response regulator for gln (sensor glnL) (nitrogen regulator I, NRI)	regulator; Amino acid biosynthesis: Glutamine
glnH	1.115	0.489385	0.315	periplasmic glutamine-binding protein; permease	transport; Transport of small molecules: Amino acids, amines
glnK	1.25	0.45989	0.615	nitrogen regulatory protein P-II 2	regulator; Central intermediary metabolism: Pool, multipurpose conversions
glnL	1.3	0.287515	0.855	histidine protein kinase sensor for GlnG regulator (nitrogen regulator II, NRII)	enzyme; Amino acid biosynthesis: Glutamine
glnP	-0.18	0.301983	-0.185	glutamine high-affinity transport system; membrane component	transport; Transport of small molecules: Amino acids, amines
glnQ	-0.28	0.681767	-0.42	ATP-binding component of glutamine high-affinity transport system	transport; Transport of small molecules: Amino acids, amines
glnS	-0.09	0.460125	-0.125	glutamine tRNA synthetase	enzyme; Aminoacyl tRNA synthetases, tRNA modification
gloA	-0.035	0.218259	-0.02	lactoylglutathione lyase	enzyme; Central intermediary metabolism: Pool, multipurpose conversions
gloB	2.085	0.320196	0.815	probable hydroxyacylglutathione hydrolase	putative enzyme; Central intermediary metabolism: Pool, multipurpose conversions
glpA	0.635	0.413204	0.2	sn-glycerol-3-phosphate dehydrogenase (anaerobic), large subunit	enzyme; Energy metabolism, carbon: Anaerobic respiration
glpB	0.975	0.343146	0.255	sn-glycerol-3-phosphate dehydrogenase (anaerobic), membrane anchor subunit	enzyme; Energy metabolism, carbon: Anaerobic respiration
glpC	1.125	0.113935	0.21	sn-glycerol-3-phosphate dehydrogenase (anaerobic), K-small subunit	enzyme; Energy metabolism, carbon: Anaerobic respiration
glpD	0.005	0.0364856	0.155	sn-glycerol-3-phosphate dehydrogenase (aerobic)	enzyme; Energy metabolism, carbon: Aerobic respiration
glpE	1.51	0.149308	1.215	protein of glp regulon	phenotype; Energy metabolism, carbon: Anaerobic respiration
glpF	1.355	0.249668	0.705	facilitated diffusion of glycerol	transport; Transport of small molecules: Carbohydrates, organic acids, alcohols
glpG	1.155	0.516564	0.325	protein of glp regulon	phenotype; Energy metabolism, carbon: Anaerobic respiration
glpG	1.325	0.647957	0.865	protein of glp regulon	phenotype; Energy metabolism, carbon: Anaerobic respiration
glpK	1.485	0.489916	1	glycerol kinase	enzyme; Central intermediary metabolism: Pool, multipurpose conversions
glpQ	1.36	0.34324	0.725	glycerophosphodiester phosphodiesterase, periplasmic	enzyme; Central intermediary metabolism: Pool, multipurpose conversions
glpR	1.25	0.457225	0.7	repressor of the glp operon	regulator; Energy metabolism, carbon: Anaerobic respiration
glpT	1.52	0.483267	1.155	sn-glycerol-3-phosphate permease	transport; Transport of small molecules: Carbohydrates, organic acids, alcohols
glpX	-0.27	0.145765	-0.33	unknown function in glycerol metabolism	phenotype; Not classified
gltA	-0.305	0.0137813	-0.34	citrate synthase	enzyme; Energy metabolism, carbon: TCA cycle
gltB	-0.085	0.0769615	-0.015	glutamate synthase, large subunit	enzyme; Central intermediary metabolism: Pool, multipurpose conversions
gltD	-0.275	0.294335	-0.345	glutamate synthase, small subunit	enzyme; Central intermediary metabolism: Pool, multipurpose conversions
gltF	1.58	0.367318	0.685	regulator of gltBDF operon, induction of Ntr enzymes	regulator; Central intermediary metabolism: Pool, multipurpose conversions
gltJ	1.7	0.177792	0.505	glutamate/aspartate transport system permease	transport; Transport of small molecules: Amino acids, amines
gltK	0.255	0.208198	0.23	glutamate/aspartate transport system permease	transport; Transport of small molecules: Amino acids, amines
gltL	0.19	0.244069	0.47	ATP-binding protein of glutamate/aspartate transport system	transport; Transport of small molecules: Amino acids, amines
gltP	1.39	0.074775	0.685	glutamate-aspartate symport protein	transport; Transport of small molecules: Amino acids, amines
gltS	1.27	0.23731	0.5	glutamate transport	transport; Transport of small molecules: Amino acids, amines
gltX	2.275	0.266477	0.885	glutamate tRNA synthetase, catalytic subunit	enzyme; Aminoacyl tRNA synthetases, tRNA modification
glvB	3.715	0.138136	1.285	PTS system, arbutin-like IIB component	enzyme; Transport of small molecules: Carbohydrates, organic acids, alcohols
glvC	3.71	0.182115	1.27	PTS system, arbutin-like IIC component	enzyme; Transport of small molecules: Carbohydrates, organic acids, alcohols
glvG	2.36	0.167883	1.045	probable 6-phospho-beta-glucosidase	putative enzyme; Transport of small molecules: Carbohydrates, organic acids, alcohols
glyA	0.1	0.388043	0.335	serine hydroxymethyltransferase	enzyme; Amino acid biosynthesis: Glycine
glyQ	-1.105	0.429578	-0.135	glycine tRNA synthetase, alpha subunit	enzyme; Aminoacyl tRNA synthetases, tRNA modification
glyS	1.33	0.160244	1.83	glycine tRNA synthetase, beta subunit	enzyme; Aminoacyl tRNA synthetases, tRNA modification
gmd	2.495	0.176239	2.07	GDP-D-mannose dehydratase	enzyme; Central intermediary metabolism: Sugar-nucleotide biosynthesis, conversions
gmhA	0.055	0.381969	0.09	phosphoheptose isomerase	enzyme; Surface polysaccharides & antigens
gmk	-0.01	0.359029	0.03	guanylate kinase	enzyme; Purine ribonucleotide biosynthesis
gnd	1.08	0.361253	0.21	gluconate-6-phosphate dehydrogenase, decarboxylating	enzyme; Energy metabolism, carbon: Oxidative branch, pentose pathway
gntK	1.935	0.485387	0.72	gluconokinase 2, thermoresistant	enzyme; Central intermediary metabolism: Miscellaneous glucose metabolism
gntP	0.795	0.454824	0.43	gluconate transport system permease 3	transport; Transport of small molecules: Carbohydrates, organic acids, alcohols
gntR	0.145	0.241796	0.4	regulator of gluconate (gnt) operon	regulator; Central intermediary metabolism: Entner-Douderoff
gntT	1.4	0.167343	0.88	high-affinity transport of gluconate / gluconate permease	transport; Transport of small molecules: Carbohydrates, organic acids, alcohols
gntU_1	1.23	0.261313	0.53	low-affinity gluconate transport permease protein, interrupted	transport; Transport of small molecules: Carbohydrates, organic acids, alcohols
gntU_2	-0.74	0.227422	-0.965	low-affinity gluconate transport permease protein, fragment 2	transport; Transport of small molecules: Carbohydrates, organic acids, alcohols
gntV	-1.88	0.521365	-1.37	gluconokinase 1, thermosensitive	enzyme; Degradation of small molecules: Carbon compounds
goaG	0.03	0.434042	0.11	4-aminobutyrate aminotransferase	enzyme; Central intermediary metabolism: Pool, multipurpose conversions
gor	1.32	0.0335973	0.845	glutathione oxidoreductase	enzyme; Biosynthesis of cofactors, carriers: Thioredoxin, glutaredoxin, glutathione
gph	-0.245	0.108739	-0.27	phosphoglycolate phosphatase	enzyme; Degradation of small molecules: Carbon compounds
gpmA	-0.47	0.327873	-0.785	phosphoglyceromutase 1	enzyme; Energy metabolism, carbon: Glycolysis
gpmB	1.215	0.357436	0.62	phosphoglyceromutase 2	enzyme; Energy metabolism, carbon: Glycolysis
gppA	1.41	0.30618	1.07	guanosine pentaphosphatase; exopolyphosphatase	enzyme; Global regulatory functions
gpsA	0.055	0.281587	0.185	glycerol-3-phosphate dehydrogenase (NAD+)	enzyme; Energy metabolism, carbon: Aerobic respiration
gpt	-1.195	0.48187	-0.41	guanine-hypoxanthine phosphoribosyltransferase	enzyme; Salvage of nucleosides and nucleotides
greA	-1.275	0.626333	-0.505	transcription elongation factor: cleaves 3' nucleotide of paused mRNA	regulator; Proteins - translation and modification
greB	-1.53	0.366733	-1.04	transcription elongation factor and transcript cleavage	regulator; RNA synthesis, modification, DNA transcription
grpE	-1.85	0.229028	-1.405	phage lambda replication; host DNA synthesis; heat shock protein; protein repair	IS, phage, Tn; Phage-related functions and prophages
grxA	-1.785	0.236091	-1.29	glutaredoxin1 redox coenzyme for glutathione-dependent ribonucleotide reductase	carrier; Biosynthesis of cofactors, carriers: Thioredoxin, glutaredoxin, glutathione
grxB	-1.255	0.321815	-0.485	glutaredoxin 2	carrier; Biosynthesis of cofactors, carriers: Thioredoxin, glutaredoxin, glutathione
grxC	-1.055	0.591406	0	glutaredoxin 3	enzyme; Biosynthesis of cofactors, carriers: Thioredoxin, glutaredoxin, glutathione
gshA	-1.095	0.686686	-0.12	gamma-glutamate-cysteine ligase	enzyme; Biosynthesis of cofactors, carriers: Thioredoxin, glutaredoxin, glutathione
gshB	0.125	0.443198	0.31	glutathione synthetase	enzyme; Biosynthesis of cofactors, carriers: Thioredoxin, glutaredoxin, glutathione
gsk	-0.085	0.234725	-0.07	inosine-guanosine kinase	enzyme; Salvage of nucleosides and nucleotides
gsp	-1.925	0.0800371	-1.6	glutathionylspermidine synthetase/amidase	enzyme; Central intermediary metabolism: Polyamine biosynthesis
gst	-0.55	0.0187321	-0.785	glutathionine S-transferase	enzyme; Biosynthesis of cofactors, carriers: Thioredoxin, glutaredoxin, glutathione
guaA	1.115	0.106332	0.41	GMP synthetase (glutamine-hydrolyzing)	enzyme; Purine ribonucleotide biosynthesis
guaB	0	0.115673	0.045	IMP dehydrogenase	enzyme; Purine ribonucleotide biosynthesis
guaC	-1.345	0.362506	-0.54	GMP reductase	enzyme; Purine ribonucleotide biosynthesis
gutM	-0.02	0.403488	-0.085	glucitol operon activator	regulator; Degradation of small molecules: Carbon compounds
gutQ	1.335	0.298686	0.525	orf, hypothetical protein	orf; Unknown
gyrA	-0.065	0.40706	-0.03	DNA gyrase, subunit A, type II topoisomerase	enzyme; DNA - replication, repair, restriction/modification
gyrB	-0.025	0.271758	0.075	DNA gyrase subunit B, type II topoisomerase, ATPase activity	enzyme; DNA - replication, repair, restriction/modification
hcaA1	1.265	0.156085	0.655	large terminal subunit of phenylpropionate dioxygenase	enzyme; Degradation of small molecules: Carbon compounds
hcaA2	1.865	0.320663	1.16	small terminal subunit of phenylpropionate dioxygenase	enzyme; Degradation of small molecules: Carbon compounds
hcaB	0.54	0.520983	0.49	2,3-dihydroxy-2,3-dihydrophenylpropionate dehydrogenase	enzyme; Degradation of small molecules: Carbon compounds
hcaC	-0.05	0.419226	-0.27	ferredoxin subunit of phenylpropionate dioxygenase	enzyme; Degradation of small molecules: Carbon compounds
hcaD	-0.045	0.19017	-0.245	ferredoxin reductase subunit of phenylpropionate dioxygenase	enzyme; Degradation of small molecules: Carbon compounds
hcaR	0.105	0.0711185	0.08	transcriptional activator of hca cluster	regulator; Degradation of small molecules: Carbon compounds
hcaT	-0.09	0.0583649	-0.28	MFS (major facilitator superfamily) transporter	transport; Degradation of small molecules: Carbon compounds
hdeA	-1.655	0.0217441	-1.21	orf, hypothetical protein	orf; Unknown
hdeB	-0.22	0.133134	-0.295	orf, hypothetical protein	orf; Unknown
hdeD	2.335	0.2274	1	orf, hypothetical protein	orf; Unknown
hdhA	0.965	0.304928	0.21	NAD-dependent 7alpha-hydroxysteroid dehydrogenase, dehydroxylation of bile acids	enzyme; Central intermediary metabolism: Pool, multipurpose conversions
helD	-0.13	0.517359	-0.125	DNA helicase IV	enzyme; DNA - replication, repair, restriction/modification
hemA	1.67	0.431622	1.2	enzyme in alternate path of synthesis of 5-aminolevulinate	enzyme; Biosynthesis of cofactors, carriers: Heme, porphyrin
hemB	1.66	0.236341	1.195	5-aminolevulinate dehydratase = porphobilinogen synthase	enzyme; Biosynthesis of cofactors, carriers: Heme, porphyrin
hemC	0.04	0.405419	0.21	porphobilinogen deaminase = hydroxymethylbilane synthase	enzyme; Biosynthesis of cofactors, carriers: Heme, porphyrin
hemD	0.2	0.466676	0.53	uroporphyrinogen III synthase	enzyme; Biosynthesis of cofactors, carriers: Heme, porphyrin
hemE	0.225	0.315114	0.525	uroporphyrinogen decarboxylase	enzyme; Biosynthesis of cofactors, carriers: Heme, porphyrin
hemF	0.035	0.171006	0.14	coproporphyrinogen III oxidase	enzyme; Biosynthesis of cofactors, carriers: Heme, porphyrin
hemG	-0.465	0.112868	-0.3	protoporphyrin oxidase	enzyme; Biosynthesis of cofactors, carriers: Heme, porphyrin
hemH	-0.075	0.226717	-0.01	ferrochelatase: final enzyme of heme biosynthesis	enzyme; Biosynthesis of cofactors, carriers: Heme, porphyrin
hemK	1.52	0.418794	0.72	possible protoporphyrinogen oxidase	putative enzyme; Biosynthesis of cofactors, carriers: Heme, porphyrin
hemL	1.095	0.360194	0.345	glutamate-1-semialdehyde aminotransferase (aminomutase)	enzyme; Biosynthesis of cofactors, carriers: Heme, porphyrin
hemM	1.14	0.305239	0.465	an enzyme in main pathway of synthesis of 5-aminolevulinate, possibly glutamyl-tRNA dehydrogenase	enzyme; Biosynthesis of cofactors, carriers: Heme, porphyrin
hemN	-0.015	0.324342	0.075	O2-independent coproporphyrinogen III oxidase	enzyme; Biosynthesis of cofactors, carriers: Heme, porphyrin
hemX	-0.05	0.505619	0.005	uroporphyrinogen III methylase	enzyme; Biosynthesis of cofactors, carriers: Heme, porphyrin
hemY	1.245	0.402731	0.71	a late step of protoheme IX synthesis	enzyme; Biosynthesis of cofactors, carriers: Heme, porphyrin
hepA	0.09	0.0815803	0.335	probable ATP-dependent RNA helicase	putative enzyme; RNA synthesis, modification, DNA transcription
hflB	-1.245	0.108064	-0.465	degrades sigma32, integral membrane peptidase, cell division protein	enzyme; Degradation of proteins, peptides, glyco
hflC	-1.245	0.0740455	-0.49	protease specific for phage lambda cII repressor	enzyme; Degradation of proteins, peptides, glyco
hflK	-1.185	0.27163	-0.345	protease specific for phage lambda cII repressor	enzyme; Degradation of proteins, peptides, glyco
hflX	-1.29	0.53544	-0.63	GTP - binding subunit of protease specific for phage lambda cII repressor	enzyme; Degradation of proteins, peptides, glyco
hfq	-1.255	0.448618	-0.585	host factor I for bacteriophage Q beta replication, a growth-related protein	putative factor; Phage-related functions and prophages
hha	-1.16	0.34436	-0.3	haemolysin expression modulating protein	regulator; Proteins - translation and modification
himA	-1.715	0.206011	-1.225	integration host factor (IHF), alpha subunit; site specific recombination	factor; DNA - replication, repair, restriction/modification
himD	-1.695	0.160275	-1.235	integration host factor (IHF), beta subunit; site-specific recombination	factor; DNA - replication, repair, restriction/modification
hipA	-1.71	0.25579	-0.795	persistence to inhibition of murein or DNA biosynthesis, DNA-binding regulator	regulator; Murein sacculus, peptidoglycan
hipB	-1.665	0.248068	-0.67	persistence to inhibition of murein or DNA biosynthesis; regulatory protein	regulator; Murein sacculus, peptidoglycan
hisA	0.01	0.190477	0.07	N-(5'-phospho-L-ribosyl-formimino)-5-amino-1-(5'-phosphoribosyl)-4-imidazolecarboxamide isomerase	enzyme; Amino acid biosynthesis: Histidine
hisB	-0.19	0.126693	-0.395	imidazoleglycerolphosphate dehydratase and histidinol-phosphate phosphatase	enzyme; Amino acid biosynthesis: Histidine
hisC	-1.32	0.222153	-0.675	histidinol-phosphate aminotransferase	enzyme; Amino acid biosynthesis: Histidine
hisD	-1.345	0.179885	-0.57	L-histidinal:NAD+ oxidoreductase; L-histidinol:NAD+ oxidoreductase	enzyme; Amino acid biosynthesis: Histidine
hisF	-1.5	0.227554	-0.905	imidazole glycerol phosphate synthase subunit in heterodimer with HisH = imidazole glycerol phsphate synthase holoenzyme	enzyme; Amino acid biosynthesis: Histidine
hisG	-1.285	0.202064	-0.615	ATP phosphoribosyltransferase	enzyme; Amino acid biosynthesis: Histidine
hisH	-1.23	0.15387	-0.55	glutamine amidotransferase subunit of heterodimer with HisF = imidazole glycerol phosphate synthase holoenzyme	enzyme; Amino acid biosynthesis: Histidine
hisI	0.03	0.188553	0.07	phosphoribosyl-amp cyclohydrolase; phosphoribosyl-ATP pyrophosphatase	enzyme; Amino acid biosynthesis: Histidine
hisJ	0.18	0.185744	0.39	histidine-binding periplasmic protein of high-affinity histidine transport system	transport; Transport of small molecules: Amino acids, amines
hisL	-1.115	0.199853	-0.29	his operon leader peptide	leader; Amino acid biosynthesis: Histidine
hisM	-0.035	0.469087	-0.15	histidine transport, membrane protein M	transport; Transport of small molecules: Amino acids, amines
hisP	1.16	0.577502	0.315	ATP-binding component of histidine transport	transport; Transport of small molecules: Amino acids, amines
hisQ	1.2	0.370916	0.54	histidine transport system permease protein	transport; Transport of small molecules: Amino acids, amines
hisS	-0.005	0.465176	0.105	histidine tRNA synthetase	enzyme; Aminoacyl tRNA synthetases, tRNA modification
hlpA	-1.23	0.551086	-0.375	histone-like protein, located in outer membrane or nucleoid	factor; Basic proteins - synthesis, modification
hlyE	-1.35	0.349223	-0.605	hemolysin E	phenotype; Not classified
hmpA	-1.47	0.116521	-0.965	dihydropteridine reductase, ferrisiderophore reductase activity	enzyme; Energy metabolism, carbon: Electron transport
hnr	-2.25	0.140555	-2.005	Hnr protein	regulator; Basic proteins - synthesis, modification
hns	-0.735	0.103696	-0.86	DNA-binding protein HLP-II (HU, BH2, HD, NS); pleiotropic regulator	regulator; Basic proteins - synthesis, modification
hofB	8.38	0.195486	1.905	putative integral membrane protein involved in biogenesis of fimbriae, protein transport, DNA uptake	putative transport; Not classified
hofC	6.805	0.283192	0.76	putative integral membrane protein involved in biogenesis of fimbriae, protein transport, DNA uptake	putative transport; Not classified
hofD	-1.305	0.584623	-0.545	leader peptidase, integral membrane protein	enzyme; Degradation of proteins, peptides, glyco
hofF	0.39	0.482167	0.395	putative general protein secretion protein	putative transport; Not classified
hofG	1.835	0.142967	1.34	putative general protein secretion protein	putative transport; Not classified
hofH	1.635	0.159145	1.225	putative general protein secretion protein	putative transport; Not classified
hofQ	1.485	0.070057	0.745	putative transport portein	putative transport; Not classified
holA	0.125	0.365315	0.045	DNA polymerase III, delta subunit	enzyme; DNA - replication, repair, restriction/modification
holB	0.8	0.416176	0.095	DNA polymerase III, delta prime subunit	enzyme; DNA - replication, repair, restriction/modification
holC	2.225	0.213422	1.14	DNA polymerase III, chi subunit	enzyme; DNA - replication, repair, restriction/modification
holD	1.37	0.280498	0.895	DNA polymerase III, psi subunit	enzyme; DNA - replication, repair, restriction/modification
holE	-0.565	0.186964	-0.03	DNA polymerase III, theta subunit	enzyme; DNA - replication, repair, restriction/modification
hpt	-0.585	0.24887	-0.055	hypoxanthine phosphoribosyltransferase	enzyme; Salvage of nucleosides and nucleotides
hrpA	1.44	0.306439	0.615	helicase, ATP-dependent	enzyme; DNA - replication, repair, restriction/modification
hrpB	1.435	0.0839227	0.6	helicase, ATP-dependent	enzyme; DNA - replication, repair, restriction/modification
hrsA	1.205	0.0553419	0.59	protein modification enzyme, induction of ompC	enzyme; Proteins - translation and modification
hscA	1.19	0.448074	0.545	heat shock protein, chaperone, member of Hsp70 protein family	factor; Chaperones
hsdM	-0.75	0.520034	-0.89	host modification; DNA methylase M	enzyme; DNA - replication, repair, restriction/modification
hsdR	-0.745	0.403092	-0.8	host restriction; endonuclease R	enzyme; Degradation of DNA
hsdS	0.055	0.749599	0.215	specificity determinant for hsdM and hsdR	enzyme; DNA - replication, repair, restriction/modification
hslJ	-1.185	0.506908	-0.355	heat shock protein hslJ	factor; Adaptations, atypical conditions
hslU	-1.34	0.0707634	-0.625	heat shock protein hslVU, ATPase subunit, homologous to chaperones	factor; Adaptations, atypical conditions
hslV	-1.435	0.132889	-0.885	heat shock protein hslVU, proteasome-related peptidase subunit	enzyme; Degradation of proteins, peptides, glyco
htgA	-1.605	0.159947	-1.18	positive regulator for sigma 32 heat shock promoters	regulator; Adaptations, atypical conditions
htpG	-1.46	0.196178	-0.82	chaperone Hsp90, heat shock protein C 62.5	factor; Chaperones
htpX	-1.25	0.162332	-0.46	heat shock protein, integral membrane protein	orf; Adaptations, atypical conditions
htrA	-1.445	0.0255412	-0.415	periplasmic serine protease Do; heat shock protein HtrA	enzyme; Degradation of proteins, peptides, glyco
htrB	-0.035	0.112677	0.5	heat shock protein	factor; Adaptations, atypical conditions
htrC	1.475	0.319672	1.175	heat shock protein htrC	factor; Adaptations, atypical conditions
htrE	1.585	0.250156	0.96	probable outer membrane porin protein involved in fimbrial assembly	putative membrane; Surface structures
htrL	0.255	0.0495694	0.205	involved in lipopolysaccharide biosynthesis	phenotype; Not classified
hupA	-1.325	0.0693978	-0.615	DNA-binding protein HU-alpha (HU-2)	factor; Basic proteins - synthesis, modification
hupB	-1.655	0.136048	-1.105	DNA-binding protein HU-beta, NS1 (HU-1)	factor; Basic proteins - synthesis, modification
hyaA	-1.905	0.280837	-1.475	hydrogenase-1 small subunit	enzyme; Energy metabolism, carbon: Aerobic respiration
hyaB	-1.59	0.414521	-1.05	hydrogenase-1 large subunit	enzyme; Energy metabolism, carbon: Aerobic respiration
hyaC	-1.54	0.274541	-0.915	probable Ni/Fe-hydrogenase 1 b-type cytochrome subunit	putative enzyme; Energy metabolism, carbon: Aerobic respiration
hyaD	1.225	0.337559	0.09	processing of HyaA and HyaB proteins	factor; Energy metabolism, carbon: Aerobic respiration
hyaE	1.055	0.510044	0.405	processing of HyaA and HyaB proteins	factor; Energy metabolism, carbon: Aerobic respiration
hyaF	-0.495	0.379529	-0.12	nickel incorporation into hydrogenase-1 proteins	phenotype; Energy metabolism, carbon: Aerobic respiration
hybA	-0.165	0.264291	-0.27	hydrogenase-2 small subunit	enzyme; Energy metabolism, carbon: Anaerobic respiration
hybB	1.295	0.206871	1.415	probable cytochrome Ni/Fe component of hydrogenase-2	putative enzyme; Energy metabolism, carbon: Anaerobic respiration
hybC	2.625	0.324983	2.085	probable large subunit, hydrogenase-2	putative enzyme; Energy metabolism, carbon: Anaerobic respiration
hybD	1.37	0.358415	0.715	probable processing element for hydrogenase-2	putative enzyme; Energy metabolism, carbon: Anaerobic respiration
hybE	1.535	0.179472	0.955	member of hyb operon	phenotype; Energy metabolism, carbon: Anaerobic respiration
hybF	1.415	0.166094	0.84	may modulate levels of hydrogenease-2	regulator; Energy metabolism, carbon: Anaerobic respiration
hybG	2.435	0.188981	0.995	hydrogenase-2 operon protein: may effect maturation of large subunit of hydrogenase-2	phenotype; Energy metabolism, carbon: Anaerobic respiration
hycA	2.655	0.358828	0.855	transcriptional repression of hyc and hyp operons	regulator; Energy metabolism, carbon: Fermentation
hycB	4.755	0.427451	1.365	probable small subunit of hydrogenase-3, iron-sulfur protein (part of formate hydrogenlyase (FHL) complex)	putative enzyme; Energy metabolism, carbon: Fermentation
hycC	1.635	0.386822	0.47	membrane-spanning protein of hydrogenase 3 (part of FHL complex)	enzyme; Energy metabolism, carbon: Fermentation
hycD	-1.57	0.456893	-0.57	membrane-spanning protein of hydrogenase 3 (part of FHL complex)	enzyme; Energy metabolism, carbon: Fermentation
hycE	1.58	0.323954	0.74	large subunit of hydrogenase 3 (part of FHL complex)	enzyme; Energy metabolism, carbon: Fermentation
hycF	0.05	0.295308	0.46	probable iron-sulfur protein of hydrogenase 3 (part of FHL complex)	putative enzyme; Energy metabolism, carbon: Fermentation
hycG	-10.005	0.379487	-1.275	hydrogenase activity	phenotype; Energy metabolism, carbon: Fermentation
hycH	-7.895	0.481877	-0.675	processing of large subunit (HycE) of hydrogenase 3 (part of the FHL complex)	factor; Energy metabolism, carbon: Fermentation
hycI	1.93	0.553884	0.59	protease involved in processing C-terminal end of the large subunit of hydrogenase 3	enzyme; Degradation of proteins, peptides, glyco
hydG	1.585	0.377532	1.01	response regulator of hydrogenase 3 activity (sensor HydH)	regulator; Energy metabolism, carbon: Fermentation
hydH	3.075	0.151549	2.07	sensor kinase for HydG, hydrogenase 3 activity	enzyme; Energy metabolism, carbon: Fermentation
hydN	1.55	0.207488	0.945	involved in electron transport from formate to hydrogen, Fe-S centers	enzyme; Energy metabolism, carbon: Anaerobic respiration
hyfA	1.18	0.360525	0.275	hydrogenase 4 Fe-S subunit	putative enzyme; Energy metabolism, carbon: Anaerobic respiration
hyfB	6.235	0.420005	3.07	hydrogenase 4 membrane subunit	enzyme; Energy metabolism, carbon: Anaerobic respiration
hyfC	3.91	0.556453	2.335	hydrogenase 4 membrane subunit	enzyme; Energy metabolism, carbon: Anaerobic respiration
hyfD	0.41	0.536747	0.105	hydrogenase 4 membrane subunit	enzyme; Energy metabolism, carbon: Anaerobic respiration
hyfE	1.46	0.402309	0.29	hydrogenase 4 membrane subunit	enzyme; Energy metabolism, carbon: Anaerobic respiration
hyfF	1.09	0.480337	0.035	hydrogenase 4 membrane subunit	enzyme; Energy metabolism, carbon: Anaerobic respiration
hyfG	-0.355	0.336973	-0.58	hydrogenase 4 subunit	enzyme; Energy metabolism, carbon: Anaerobic respiration
hyfH	2.325	0.259815	0.285	hydrogenase 4 Fe-S subunit	enzyme; Energy metabolism, carbon: Anaerobic respiration
hyfI	2.69	0.486478	0.71	hydrogenase 4 Fe-S subunit	enzyme; Energy metabolism, carbon: Anaerobic respiration
hyfR	-1.315	0.67067	-0.695	putative 2-component regulator, interaction with sigma 54	putative regulator; Not classified
hypA	-2.205	0.527833	-1.37	pleiotrophic effects on 3 hydrogenase isozymes	phenotype; Energy metabolism, carbon: Anaerobic respiration
hypB	-0.42	0.204974	0.16	guanine-nucleotide binding protein, functions as nickel donor for large subunit of hydrogenase 3	phenotype; Energy metabolism, carbon: Fermentation
hypC	1.785	0.245661	1.585	pleiotrophic effects on 3 hydrogenase isozymes	phenotype; Energy metabolism, carbon: Anaerobic respiration
hypD	1.41	0.25457	0.745	pleiotrophic effects on 3 hydrogenase isozymes	phenotype; Energy metabolism, carbon: Anaerobic respiration
hypE	-1.24	0.274488	-0.52	plays structural role in maturation of all 3 hydrogenases	factor; Energy metabolism, carbon: Anaerobic respiration
hypF	-2.41	0.568965	-0.755	transcriptional regulatory protein	regulator; Energy metabolism, carbon: Anaerobic respiration
iadA	-1.12	0.651533	-0.28	isoaspartyl dipeptidase	enzyme; Degradation of proteins, peptides, glyco
iap	0.275	0.299728	0.625	alkaline phosphatase isozyme conversion, aminopeptidase	enzyme; Proteins - translation and modification
ibpA	1.67	0.0487811	1.255	heat shock protein	factor; Adaptations, atypical conditions
ibpB	1.32	0.451368	0.46	heat shock protein	factor; Adaptations, atypical conditions
icc	-0.175	0.449178	-0.355	regulator of lacZ	regulator; Degradation of small molecules: Carbon compounds
icdA	-1.465	0.145632	-0.985	isocitrate dehydrogenase, specific for NADP+	enzyme; Energy metabolism, carbon: TCA cycle
iciA	-1.485	0.328387	-1.105	replication initiation inhibitor, binds to 13-mers at oriC	regulator; DNA - replication, repair, restriction/modification
iclR	0.72	0.254037	-0.045	repressor of aceBA operon	regulator; Central intermediary metabolism: Glyoxylate bypass
ileS	2.065	0.303752	0.765	isoleucine tRNA synthetase	enzyme; Aminoacyl tRNA synthetases, tRNA modification
ilvA	1.3	0.291587	0.79	threonine deaminase (dehydratase)	enzyme; Amino acid biosynthesis: Isoleucine, Valine
ilvB	1.255	0.292865	0.73	acetolactate synthase I,valine-sensitive, large subunit	enzyme; Amino acid biosynthesis: Isoleucine, Valine
ilvC	0.06	0.531269	0.26	ketol-acid reductoisomerase	enzyme; Amino acid biosynthesis: Isoleucine, Valine
ilvD	-1.175	0.353325	-0.305	dihydroxyacid dehydratase	enzyme; Amino acid biosynthesis: Isoleucine, Valine
ilvE	-1.205	0.405483	-0.455	branched-chain amino-acid aminotransferase	enzyme; Amino acid biosynthesis: Isoleucine, Valine
ilvG_1	0.19	0.529675	0.4	acetolactate synthase II, large subunit, cryptic, interrupted	enzyme; Amino acid biosynthesis: Isoleucine, Valine
ilvG_2	0.175	0.626441	0.365	acetolactate synthase II, valine insensitive, large subunit, silent in K-12	enzyme; Amino acid biosynthesis: Isoleucine, Valine
ilvH	-1.48	0.534971	-0.85	acetolactate synthase III, valine sensitive, small subunit	enzyme; Amino acid biosynthesis: Isoleucine, Valine
ilvI	-0.18	0.192475	-0.25	acetolactate synthase III, valine sensitive, large subunit	enzyme; Amino acid biosynthesis: Isoleucine, Valine
ilvL	0.21	0.488316	0.44	ilvGEDA operon leader peptide	leader; Amino acid biosynthesis: Isoleucine, Valine
ilvM	0.34	0.496741	0.775	acetolactate synthase II, valine insensitive, small subunit	enzyme; Amino acid biosynthesis: Isoleucine, Valine
ilvN	-0.165	0.259541	0.16	acetolactate synthase I, valine sensitive, small subunit	enzyme; Amino acid biosynthesis: Isoleucine, Valine
ilvY	-1.69	0.218981	-0.905	positive regulator for ilvC	regulator; Amino acid biosynthesis: Isoleucine, Valine
imp	-1.64	0.320567	-0.94	organic solvent tolerance	phenotype; Adaptations, atypical conditions
inaA	-1.925	0.315963	-1.425	pH-inducible protein involved in stress response	phenotype; Adaptations, atypical conditions
infA	-0.42	0.0864393	-0.65	protein chain initiation factor IF-1	factor; Proteins - translation and modification
infB	-0.315	0.281904	-0.505	protein chain initiation factor IF-2	factor; Proteins - translation and modification
infC	-1.89	0.562175	-0.92	protein chain initiation factor IF-3	factor; Proteins - translation and modification
insA_1	2.495	0.573666	0.68	IS1 protein InsA	IS, phage, Tn; Transposon-related functions
insA_2	4.085	0.637371	1.125	IS1 protein InsA	IS, phage, Tn; Transposon-related functions
insA_3	-0.07	0.603964	-0.05	IS1 protein InsA	IS, phage, Tn; Transposon-related functions
insA_5	-0.09	0.297952	-0.095	IS1 protein InsA	IS, phage, Tn; Transposon-related functions
insA_6	1.36	0.330923	0.46	IS1 protein InsA	IS, phage, Tn; Transposon-related functions
insA_7	2.34	0.503815	0.82	IS1 protein InsA	IS, phage, Tn; Transposon-related functions
insB_1	-1.275	0.296102	-0.505	IS1 protein InsB	IS, phage, Tn; Transposon-related functions
insB_2	-1.24	0.258336	-0.365	IS1 protein InsB	IS, phage, Tn; Transposon-related functions
insB_3	0.99	0.467714	0.575	IS1 protein InsB	IS, phage, Tn; Transposon-related functions
insB_4	-1.15	0.571991	-0.255	IS1 protein InsB	IS, phage, Tn; Transposon-related functions
insB_5	-1.15	0.332859	-0.25	IS1 protein InsB	IS, phage, Tn; Transposon-related functions
insB_6	0.085	0.163861	0.275	IS1 protein InsB	IS, phage, Tn; Transposon-related functions
intA	0.03	0.472893	0.055	prophage CP4-57 integrase	IS, phage, Tn; Phage-related functions and prophages
intB	-0.025	0.345812	-0.02	prophage P4 integrase	IS, phage, Tn; Phage-related functions and prophages
intC	-1.085	0.190544	-1.085	putative prophage Sf6-like integrase	IS, phage, Tn; Not classified
intD	-2.235	0.538472	-1.525	prophage DLP12 integrase	IS, phage, Tn; Phage-related functions and prophages
intE	-2.57	0.624543	-1.505	prophage e14 integrase	IS, phage, Tn; Phage-related functions and prophages
intF	-1.275	0.293737	-0.74	putative phage integrase	IS, phage, Tn; Not classified
ispA	1.25	0.240049	0.72	geranyltranstransferase (farnesyldiphosphate synthase)	enzyme; Biosynthesis of cofactors, carriers: Menaquinone, ubiquinone
ispB	-0.055	0.468945	-0.08	octaprenyl diphosphate synthase	enzyme; Biosynthesis of cofactors, carriers: Menaquinone, ubiquinone
ivbL	-4.54	0.480453	-1.745	ilvB operon leader peptide	leader; Amino acid biosynthesis: Isoleucine, Valine
katE	-4.685	0.247301	-2.025	catalase; hydroperoxidase HPII(III)	enzyme; Detoxification
katG	0.085	0.135249	0.215	catalase; hydroperoxidase HPI(I)	enzyme; Detoxification
kbl	3.245	0.141808	1.58	2-amino-3-ketobutyrate CoA ligase (glycine acetyltransferase)	enzyme; Central intermediary metabolism: Pool, multipurpose conversions
kch	3.06	0.282631	1.17	putative potassium channel protein	putative transport; Not classified
kdgK	1.415	0.328247	0.82	ketodeoxygluconokinase	enzyme; Degradation of small molecules: Carbon compounds
kdgT	0.105	0.417854	0.095	2-keto-3-deoxy-D-gluconate transport system	transport; Transport of small molecules: Carbohydrates, organic acids, alcohols
kdpA	-1.36	0.476256	-0.84	ATPase of high-affinity potassium transport system, A chain	enzyme; Transport of small molecules: Cations
kdpB	-1.37	0.368571	-0.895	ATPase of high-affinity potassium transport system, B chain	enzyme; Transport of small molecules: Cations
kdpC	-1.375	0.332837	-0.83	high-affinity potassium transport system	enzyme; Transport of small molecules: Cations
kdpD	-1.43	0.14994	-0.885	sensor for high-affinity potassium transport system	enzyme; Global regulatory functions
kdpE	-1.425	0.140567	-0.855	regulator of kdp operon (transcriptional effector)	regulator; Global regulatory functions
kdsA	-1.605	0.296711	-1.22	2-dehydro-3-deoxyphosphooctulonate aldolase	enzyme; Surface polysaccharides & antigens
kdsB	-1.475	0.520392	-1	CTP:CMP-3-deoxy-D-manno-octulosonate transferase	enzyme; Surface polysaccharides & antigens
kdtA	0.07	0.42922	0.25	3-deoxy-D-manno-octulosonic-acid transferase (KDO transferase)	enzyme; Surface polysaccharides & antigens
kdtB	1.265	0.368496	0.62	putative enzyme of lipopolysaccharide synthesis	putative enzyme; Not classified
kduD	5.235	0.46124	1.27	2-deoxy-D-gluconate 3-dehydrogenase	enzyme; Central intermediary metabolism: Pool, multipurpose conversions
kduI	5.25	0.557062	1.4	homolog of pectin degrading enzyme 5-keto 4-deoxyuronate isomerase	enzyme; Degradation of small molecules: Carbon compounds
kefB	1.675	0.374093	0.72	K+ efflux; NEM-activable K+/H+ antiporter	transport; Transport of small molecules: Cations
kefC	0.375	0.0287105	0.065	K+ efflux antiporter, glutathione-regulated	transport; Transport of small molecules: Cations
kgtP	-6.075	0.21009	-1.16	alpha-ketoglutarate permease	transport; Transport of small molecules: Carbohydrates, organic acids, alcohols
ksgA	-4.375	0.389444	-0.345	S-adenosylmethionine-6-N',N'-adenosyl (rRNA) dimethyltransferase	enzyme; Drug/analog sensitivity
kup	1.775	0.338969	0.935	low affinity potassium transport system	transport; Transport of small molecules: Cations
lacA	1.41	0.0815267	1.055	thiogalactoside acetyltransferase	enzyme; Degradation of small molecules: Carbon compounds
lacI	1.44	0.105895	1.07	transcriptional repressor of the lac operon	regulator; Degradation of small molecules: Carbon compounds
lacY	1.5	0.0853818	1.09	galactoside permease (M protein)	transport; Transport of small molecules: Carbohydrates, organic acids, alcohols
lacZ	0.175	0.211036	0.38	beta-D-galactosidase	enzyme; Degradation of small molecules: Carbon compounds
lamB	6.56	0.358144	0.845	phage lambda receptor protein; maltose high-affinity receptor	IS, phage, Tn; Transport of small molecules: Carbohydrates, organic acids, alcohols
lar	7.71	0.553246	1.245	restriction alleviation and modification enhancement	enzyme; Phage-related functions and prophages
lasT	1.145	0.614669	0.445	orf, hypothetical protein	orf; Unknown
ldcC	1.2	0.551646	0.57	lysine decarboxylase 2, constitutive	enzyme; Energy metabolism, carbon: Pyruvate dehydrogenase
ldhA	1.185	5e+07	0.61	fermentative D-lactate dehydrogenase, NAD-dependent	enzyme; Energy metabolism, carbon: Fermentation
lepA	1.135	5e+07	0.455	GTP-binding elongation factor, may be inner membrane protein	factor; Proteins - translation and modification
lepB	-0.185	0.42811	-0.295	leader peptidase (signal peptidase I)	enzyme; Protein, peptide secretion
leuA	-1.445	0.0489997	-0.865	2-isopropylmalate synthase	enzyme; Amino acid biosynthesis: Leucine
leuB	-1.385	0.0139783	-0.815	3-isopropylmalate dehydrogenase	enzyme; Amino acid biosynthesis: Leucine
leuC	-1.25	0.198993	-0.425	3-isopropylmalate isomerase (dehydratase) subunit	enzyme; Amino acid biosynthesis: Leucine
leuD	-1.27	0.219056	-0.415	isopropylmalate isomerase subunit	enzyme; Amino acid biosynthesis: Leucine
leuL	-1.735	0.130117	-0.905	leu operon leader peptide	leader; Amino acid biosynthesis: Leucine
leuO	-0.435	0.209791	-0.19	probable transcriptional activator for leuABCD operon	putative regulator; Amino acid biosynthesis: Leucine
leuS	-0.155	0.172368	-0.19	leucine tRNA synthetase	enzyme; Aminoacyl tRNA synthetases, tRNA modification
lexA	-1.35	0.436121	-0.7	regulator for SOS(lexA) regulon	regulator; Global regulatory functions
lgt	-1.13	0.606599	-0.265	phosphatidylglycerol-prolipoprotein diacylglyceryl transferase; a major membrane phospholipid	enzyme; Macromolecule synthesis, modification: Phospholipids
lhr	-1.265	0.336685	-0.585	member of ATP-dependent helicase superfamily II	enzyme; DNA - replication, repair, restriction/modification
lig	-1.375	0.107719	-0.8	DNA ligase	enzyme; DNA - replication, repair, restriction/modification
lipA	-1.335	0.35762	-0.69	lipoate synthesis, sulfur insertion?	putative enzyme; Biosynthesis of cofactors, carriers: Lipoate
lipB	6.005	0.400359	0.905	protein of lipoate biosynthesis	enzyme; Biosynthesis of cofactors, carriers: Lipoate
lit	5.975	0.282557	0.9	phage T4 late gene expression; at locus of e14 element	membrane; Phage-related functions and prophages
livF	12.985	0.453732	0.99	ATP-binding component of leucine transport	transport; Transport of small molecules: Amino acids, amines
livG	14.495	0.453576	2.04	ATP-binding component of high-affinity branched-chain amino acid transport system	transport; Transport of small molecules: Amino acids, amines
livH	1.46	0.456997	0.925	high-affinity branched-chain amino acid transport system; membrane component	transport; Transport of small molecules: Amino acids, amines
livJ	0	0.447747	-0.125	high-affinity amino acid transport system; periplasmic binding protein	transport; Transport of small molecules: Amino acids, amines
livK	-0.07	0.282827	-0.17	high-affinity leucine-specific transport system; periplasmic binding protein	transport; Transport of small molecules: Amino acids, amines
livM	0.03	0.378434	0.065	high-affinity branched-chain amino acid transport	transport; Transport of small molecules: Amino acids, amines
lldD	0.1	0.573381	0.215	L-lactate dehydrogenase	enzyme; Energy metabolism, carbon: Aerobic respiration
lldP	1.265	0.267807	0.68	L-lactate permease	transport; Transport of small molecules: Carbohydrates, organic acids, alcohols
lldR	0.06	0.442854	0.16	transcriptional regulator	regulator; Energy metabolism, carbon: Aerobic respiration
lnt	-1.2	0.459584	-0.44	apolipoprotein N-acyltransferase, copper homeostasis protein, inner membrane	enzyme; Transport of small molecules: Cations
lolA	-1.56	0.0650924	-1.015	periplasmic protein effects translocation of lipoproteins from inner membrane to outer	transport; Protein, peptide secretion
lon	-1.61	0.261092	-0.845	DNA-binding, ATP-dependent protease La; heat shock K-protein	enzyme; Global regulatory functions
lpdA	-0.1	0.430288	0.18	lipoamide dehydrogenase (NADH); component of 2-oxodehydrogenase and pyruvate complexes; L-protein of glycine cleavage complex	enzyme; Energy metabolism, carbon: Pyruvate dehydrogenase
lplA	0.005	0.4262	0.12	lipoate-protein ligase A	enzyme; Macromolecule synthesis, modification: Lipoprotein
lpp	0.02	0.56821	0.165	murein lipoprotein	membrane; Murein sacculus, peptidoglycan
lpxA	1.3	0.598628	0.825	UDP-N-acetylglucosamine acetyltransferase; lipid A biosynthesis	enzyme; Surface polysaccharides & antigens
lpxB	1.44	0.408399	1.055	tetraacyldisaccharide-1-P; lipid A biosynthesis, penultimate step	enzyme; Macromolecule metabolism: Lipopolysaccharide
lpxC	1.635	0.31484	1.35	UDP-3-O-acyl N-acetylglucosamine deacetylase; lipid A biosynthesis	enzyme; Surface polysaccharides & antigens
lpxD	1.44	0.319485	0.93	UDP-3-O-(3-hydroxymyristoyl)-glucosamine N-acyltransferase; third step of endotoxin (lipidA) synthesis	enzyme; Surface polysaccharides & antigens
lrhA	1.14	0.440336	0.435	NADH dehydrogenase transcriptional regulator, LysR family	regulator; Energy metabolism, carbon: Aerobic respiration
lrp	1.21	0.469506	0.61	regulator for leucine (or lrp) regulon and high-affinity branched-chain amino acid transport system	regulator; Central intermediary metabolism: Pool, multipurpose conversions
lspA	0.1	0.430447	0.24	prolipoprotein signal peptidase (SPase II)	enzyme; Protein, peptide secretion
lysA	-1.505	0.272072	-0.945	diaminopimelate decarboxylase	enzyme; Amino acid biosynthesis: Lysine
lysC	-3.31	0.15199	-1.44	aspartokinase III, lysine sensitive	enzyme; Amino acid biosynthesis: Lysine
lysP	-2.97	0.224856	-0.925	lysine-specific permease	transport; Transport of small molecules: Amino acids, amines
lysR	-1.315	0.22921	-0.71	positive regulator for lys	regulator; Amino acid biosynthesis: Lysine
lysS	-0.145	0.564272	-0.22	lysine tRNA synthetase, constitutive; suppressor of ColE1 mutation in primer RNA	enzyme; Aminoacyl tRNA synthetases, tRNA modification
lysU	-0.02	0.850974	0.045	lysine tRNA synthetase, inducible; heat shock protein	enzyme; Aminoacyl tRNA synthetases, tRNA modification
lytB	0.06	0.61808	-0.075	control of stringent response; involved in penicillin tolerance	regulator; Global regulatory functions
lyxK	0.075	0.276886	-0.09	L-xylulose kinase, cryptic	enzyme; Degradation of small molecules: Carbon compounds
malE	-1.235	0.248793	-0.475	periplasmic maltose-binding protein; substrate recognition for transport and chemotaxis	transport; Transport of small molecules: Carbohydrates, organic acids, alcohols
malF	0.075	0.347433	0.22	part of maltose permease, periplasmic	transport; Transport of small molecules: Carbohydrates, organic acids, alcohols
malG	1.595	0.296093	1.05	part of maltose permease, inner membrane	transport; Transport of small molecules: Carbohydrates, organic acids, alcohols
malI	1.595	0.307847	0.725	repressor of malX and Y genes	regulator; Degradation of small molecules: Carbon compounds
malK	-0.015	0.467491	-0.235	ATP-binding component of transport system for maltose	transport; Transport of small molecules: Carbohydrates, organic acids, alcohols
malM	-1.565	0.339488	-1.115	periplasmic protein of mal regulon	phenotype; Degradation of small molecules: Carbon compounds
malP	-0.01	0.22079	0.045	maltodextrin phosphorylase	enzyme; Degradation of small molecules: Carbon compounds
malQ	1.48	0.376682	0.875	4-alpha-glucanotransferase (amylomaltase)	enzyme; Degradation of polysaccharides
malS	1.55	0.352774	0.965	alpha-amylase	enzyme; Degradation of polysaccharides
malT	1.645	0.451573	1.46	positive regulator of mal regulon	regulator; Degradation of small molecules: Carbon compounds
malX	0.105	0.679719	0.23	PTS system, maltose and glucose-specific II ABC	transport; Transport of small molecules: Carbohydrates, organic acids, alcohols
malY	-1.27	0.463796	-0.66	enzyme that may degrade or block biosynthesis of endogenous mal inducer, probably aminotrasferase	enzyme; Degradation of small molecules: Carbon compounds
malZ	-1.235	0.358712	-0.6	maltodextrin glucosidase	enzyme; Degradation of small molecules: Carbon compounds
manA	-1.265	0.664704	-0.57	mannose-6-phosphate isomerase	enzyme; Degradation of small molecules: Carbon compounds
manX	0.08	0.727424	0.315	PTS enzyme IIAB, mannose-specific	enzyme; Transport of small molecules: Carbohydrates, organic acids, alcohols
manY	-0.205	0.661406	-0.255	PTS enzyme IIC, mannose-specific	transport; Transport of small molecules: Carbohydrates, organic acids, alcohols
manZ	0.615	0.366706	0.4	PTS enzyme IID, mannose-specific	transport; Transport of small molecules: Carbohydrates, organic acids, alcohols
maoC	0.775	0.107765	0.67	putative aldehyde dehydrogenase	putative enzyme; Not classified
map	-0.055	0.205799	-0.01	methionine aminopeptidase	enzyme; Proteins - translation and modification
marA	0.035	0.140778	0.18	multiple antibiotic resistance; transcriptional activator of defense systems	regulator; Drug/analog sensitivity
marB	-1.545	0.278452	-0.85	multiple antibiotic resistance protein	putative transport; Drug/analog sensitivity
marR	-1.435	0.339672	-0.565	multiple antibiotic resistance protein; repressor of mar operon	regulator; Drug/analog sensitivity
mazG	0.635	0.102577	1.26	orf, hypothetical protein	orf; Unknown
mbhA	3.82	0.298604	1.93	putative motility protein	putative structure; Not classified
mcrA	3.965	0.427483	1.365	restriction of DNA at 5-methylcytosine residues; at locus of e14 element	enzyme; Degradation of DNA
mcrB	2.215	0.181678	1.565	component of McrBC 5-methylcytosine restriction system	enzyme; Degradation of DNA
mcrC	0.315	0.13719	0.645	component of McrBC 5-methylcytosine restriction system, expands range of sequences restricted	enzyme; Degradation of DNA
mcrD	-1.19	0.205852	-0.42	inhibits McrE 5-methylcytosine restriction system	regulator; Degradation of DNA
mdaA	0.06	0.433207	0.12	modulator of drug activity A	phenotype; Not classified
mdaB	0.055	0.688254	0.11	modulator of drug activity B	phenotype; Not classified
mdh	0.355	0.3522	0.235	malate dehydrogenase	enzyme; Energy metabolism, carbon: TCA cycle
mdlA	1.465	0.44542	0.46	ATP-binding component of a transport system	transport; Not classified
mdlB	1.1	0.63374	0.24	putative ATP-binding component of a transport system	putative transport; Not classified
mdoB	-0.045	0.300901	-0.045	phosphoglycerol transferase I	enzyme; Osmotic adaptation
mdoG	-0.035	0.116583	0	periplasmic glucans biosynthesis protein	enzyme; Osmotic adaptation
mdoH	1.275	0.115088	0.58	membrane glycosyltransferase; synthesis of membrane-derived oligosaccharide (MDO)	enzyme; Osmotic adaptation
melA	1.745	0.319479	0.91	alpha-galactosidase	enzyme; Degradation of small molecules: Carbon compounds
melB	1.855	0.318925	1.255	melibiose permease II	transport; Transport of small molecules: Carbohydrates, organic acids, alcohols
melR	1.515	0.238093	1.19	regulator of melibiose operon	regulator; Degradation of small molecules: Carbon compounds
menA	1.35	0.448079	0.8	1,4-dihydroxy-2-naphthoate --> dimethylmenaquinone	enzyme; Biosynthesis of cofactors, carriers: Menaquinone, ubiquinone
menB	1.14	0.773596	0.32	dihydroxynaphtoic acid synthetase	enzyme; Biosynthesis of cofactors, carriers: Menaquinone, ubiquinone
menC	1.28	0.766659	0.64	o-succinylbenzoyl-CoA synthase; conversion of chorismate to 2-o-succinylbenzoyl-CoA	enzyme; Biosynthesis of cofactors, carriers: Menaquinone, ubiquinone
menD	1.31	0.702746	0.73	2-oxoglutarate decarboxylase; SHCHC synthase	enzyme; Biosynthesis of cofactors, carriers: Menaquinone, ubiquinone
menE	-0.015	0.621422	-0.06	o-succinylbenzoate-CoA ligase	enzyme; Biosynthesis of cofactors, carriers: Menaquinone, ubiquinone
menF	-1.205	0.337996	-0.52	isochorismate hydroxymutase 2, menaquinone biosynthesis	enzyme; Biosynthesis of cofactors, carriers: Menaquinone, ubiquinone
menG	-1.47	0.405705	-1.05	menaquinone biosynthesis, unknown	putative enzyme; Biosynthesis of cofactors, carriers: Menaquinone, ubiquinone
mepA	-0.095	0.408441	-0.53	murein DD-endopeptidase, penicillin-insensitive	enzyme; Murein sacculus, peptidoglycan
mesJ	1.715	0.141578	0.98	cell cycle protein	orf; Cell division
metA	1.67	0.0893109	1.235	homoserine transsuccinylase	enzyme; Amino acid biosynthesis: Methionine
metB	1.26	0.256145	0.62	cystathionine gamma-synthase	enzyme; Amino acid biosynthesis: Methionine
metC	-0.575	0.228796	-0.875	cystathionine beta-lyase (beta-cystathionase)	enzyme; Amino acid biosynthesis: Methionine
metE	-0.325	0.0535938	-0.315	tetrahydropteroyltriglutamate methyltransferase	enzyme; Amino acid biosynthesis: Methionine
metF	1.575	0.192557	1.37	5,10-methylenetetrahydrofolate reductase	enzyme; Central intermediary metabolism: Pool, multipurpose conversions
metG	1.465	0.224171	1.055	methionine tRNA synthetase	enzyme; Aminoacyl tRNA synthetases, tRNA modification
metH	1.265	0.104979	0.625	B12-dependent homocysteine-N5-methyltetrahydrofolate transmethylase, repressor of metE and metF	enzyme; Amino acid biosynthesis: Methionine
metJ	0.005	0.43195	0.15	repressor of all met genes but metF	regulator; Amino acid biosynthesis: Methionine
metK	0.25	0.499654	0.605	methionine adenosyltransferase 1 (AdoMet synthetase); methyl and propylamine donor, corepressor of met genes	enzyme; Central intermediary metabolism: Pool, multipurpose conversions
metL	2.33	0.162297	2.14	aspartokinase II and homoserine dehydrogenase II	enzyme; Amino acid biosynthesis: Methionine
metR	2.235	0.32556	1.96	regulator for metE and metH	regulator; Amino acid biosynthesis: Methionine
mfd	1.325	0.337746	0.645	transcription-repair coupling factor; mutation frequency decline	factor; DNA - replication, repair, restriction/modification
mglA	-0.13	0.180742	-0.32	ATP-binding component of methyl-galactoside transport and galactose taxis	transport; Transport of small molecules: Carbohydrates, organic acids, alcohols
mglB	0.045	0.349357	0.055	galactose-binding transport protein; receptor for galactose taxis	transport; Transport of small molecules: Carbohydrates, organic acids, alcohols
mglC	0.25	0.622689	0.475	methyl-galactoside transport and galactose taxis	transport; Transport of small molecules: Carbohydrates, organic acids, alcohols
mgsA	-1.085	0.641233	-0.185	methylglyoxal synthase	enzyme; Central intermediary metabolism: Pool, multipurpose conversions
mgtA	-1.185	0.555568	-0.4	Mg2+ transport ATPase, P-type 1	enzyme; Transport of small molecules: Cations
mhpA	-0.045	0.599848	-0.2	3-(3-hydroxyphenyl)propionate hydroxylase	enzyme; Degradation of small molecules: Carbon compounds
mhpB	1.18	0.542116	0.09	2,3-dihydroxyphenylpropionate 1,2-dioxygenase	enzyme; Degradation of small molecules: Carbon compounds
mhpC	1.61	0.317577	0.835	2-hydroxy-6-ketonona-2,4-dienedioic acid hydrolase	enzyme; Degradation of small molecules: Carbon compounds
mhpD	2.135	0.100825	1.19	2-keto-4-pentenoate hydratase	enzyme; Degradation of small molecules: Carbon compounds
mhpE	0.265	0.225082	-0.29	4-hydroxy-2-ketovalerate aldolase	enzyme; Degradation of small molecules: Carbon compounds
mhpF	-1.5	0.286852	-0.96	acetaldehyde dehydrogenase	enzyme; Degradation of small molecules: Carbon compounds
mhpR	0.425	0.346731	0.47	transcriptional regulator for mhp operon	regulator; Not classified
mhpT	0.425	0.265479	0.42	putative transport protein	putative transport; Not classified
miaA	-1.205	0.184098	-0.415	delta(2)-isopentenylpyrophosphate tRNA-adenosine transferase	enzyme; Aminoacyl tRNA synthetases, tRNA modification
minC	-1.305	0.342384	-0.56	cell division inhibitor, inhibits ftsZ ring formation	factor; Cell division
minD	-1.48	0.357866	-1.025	cell division inhibitor, a membrane ATPase, activates minC	enzyme; Cell division
minE	-0.2	0.53526	-0.415	cell division topological specificity factor, reverses MinC inhibition of ftsZ ring formation	factor; Cell division
mioC	1.315	0.436392	0.375	initiation of chromosome replication	factor; DNA - replication, repair, restriction/modification
mipB	1.93	0.198894	1.365	putative transaldolase	putative enzyme; Not classified
mlc	1.82	0.201612	1.575	putative NAGC-like transcriptional regulator	putative regulator; Not classified
mltA	-0.2	0.129024	-0.32	membrane-bound lytic murein transglycosylase A	enzyme; Murein sacculus, peptidoglycan
mltB	-0.265	0.130045	-0.505	membrane-bound lytic murein transglycosylase B	enzyme; Murein sacculus, peptidoglycan
mltC	-0.23	0.206137	-0.325	membrane-bound lytic murein transglycosylase C	putative enzyme; Murein sacculus, peptidoglycan
mltE	-1.39	0.248478	-0.645	murein transglycosylase E	enzyme; Murein sacculus, peptidoglycan
moaA	-1.065	0.489323	-0.04	molybdopterin biosynthesis, protein A	enzyme; Biosynthesis of cofactors, carriers: Molybdopterin
moaB	-1.075	0.570521	-0.09	molybdopterin biosynthesis, protein B	enzyme; Biosynthesis of cofactors, carriers: Molybdopterin
moaC	0.245	0.363408	0.58	molybdopterin biosynthesis, protein C	enzyme; Biosynthesis of cofactors, carriers: Molybdopterin
moaD	0.11	0.187076	0.25	molybdopterin biosynthesis	enzyme; Biosynthesis of cofactors, carriers: Molybdopterin
moaE	0.15	0.102907	0.33	molybdopterin converting factor, subunit 2	enzyme; Biosynthesis of cofactors, carriers: Molybdopterin
mobA	0.285	0.181443	0.605	molybdopterin ---> molybdopterin-guanine dinucleotide, protein Ar	enzyme; Biosynthesis of cofactors, carriers: Molybdopterin
mobB	-1.29	0.295806	-0.575	molybdopterin-guanine dinucleotide biosynthesis protein B	enzyme; Central intermediary metabolism: Nucleotide interconversions
modA	-0.175	0.466938	-0.275	molybdate-binding periplasmic protein; permease	transport; Transport of small molecules: Anions
modB	1.125	0.457652	0.33	molybdate transport permease protein	transport; Transport of small molecules: Anions
modC	-0.1	0.341848	-0.245	ATP-binding component of molybdate transport	transport; Transport of small molecules: Anions
modE	-1.24	0.328365	-0.56	molybdate uptake regulatory protein	regulator; Transport of small molecules: Anions
modF	-1.2	0.454262	-0.395	ATP-binding component of molybdate transport system	transport; Transport of small molecules: Anions
moeA	-1.39	0.489263	-0.75	molybdopterin biosynthesis	enzyme; Biosynthesis of cofactors, carriers: Molybdopterin
moeB	-0.245	0.594986	-0.37	molybdopterin biosynthesis	enzyme; Biosynthesis of cofactors, carriers: Molybdopterin
mog	-0.99	0.597147	-0.33	required for the efficient incorporation of molybdate into molybdoproteins	transport; Biosynthesis of cofactors, carriers: Molybdopterin
molR_1	-2.3	0.346812	-0.67	molybdate metabolism regulator, first fragment	regulator; Biosynthesis of cofactors, carriers: Molybdopterin
molR_2	-1.97	0.344893	-0.5	molybdate metabolism regulator, second fragment 2	regulator; Biosynthesis of cofactors, carriers: Molybdopterin
molR_3	-1.92	0.206652	-0.78	molybdate metabolism regulator, third fragment	regulator; Biosynthesis of cofactors, carriers: Molybdopterin
mopA	-1.46	0.161722	-0.905	GroEL, chaperone Hsp60, peptide-dependent ATPase, heat shock protein	factor; Chaperones
mopB	-1.525	0.330885	-0.97	GroES, 10 Kd chaperone binds to Hsp60 in pres. Mg-ATP, suppressing its ATPase activity	factor; Chaperones
motA	-0.09	0.275148	0.005	proton conductor component of motor; no effect on switching	phenotype; Chemotaxis and mobility
motB	1.4	0.142882	1.05	enables flagellar motor rotation, linking torque machinery to cell wall	structural component; Chemotaxis and mobility
mraY	1.21	0.340531	0.575	phospho-N-acetylmuramoyl-pentapeptide transferase?	enzyme; Murein sacculus, peptidoglycan
mrcA	1.255	0.555756	0.335	peptidoglycan synthetase; penicillin-binding protein 1A	enzyme; Murein sacculus, peptidoglycan
mrcB	1.39	0.324712	0.675	peptidoglycan synthetase; penicillin-binding protein 1B	enzyme; Murein sacculus, peptidoglycan
mrdA	1.43	0.129626	1.03	cell elongation, e phase; peptidoglycan synthetase; penicillin-binding protein 2	enzyme; Cell division
mrdB	1.33	0.430653	0.82	rod shape-determining membrane protein; sensitivity to radiation and drugs	phenotype; Cell division
mreB	-0.195	0.432125	-0.27	regulator of ftsI, penicillin binding protein 3, septation function	phenotype; Cell division
mreC	-0.11	0.085335	-0.135	rod shape-determining protein	structural component; Murein sacculus, peptidoglycan
mreD	0.025	0.374532	0.12	rod shape-determining protein	structural component; Murein sacculus, peptidoglycan
mrp	-1.22	0.36761	-0.435	putative ATPase	putative enzyme; Not classified
mrr	0.01	0.354229	0.125	restriction of methylated adenine	enzyme; DNA - replication, repair, restriction/modification
mrsA	1.59	0.483498	1.275	similar to phosphoglucomutases and phosphomannomutases	putative enzyme; Central intermediary metabolism: Miscellaneous glucose metabolism
msbA	1.49	0.588186	0.965	ATP-binding transport protein; multicopy suppressor of htrB	transport; Transport of small molecules: Other
msbB	-0.085	0.512058	-0.14	suppressor of htrB, heat shock protein	putative factor; Adaptations, atypical conditions
mscL	-1.52	0.157723	-1.005	mechanosensitive channel	transport; Transport of small molecules: Other
msrA	-6.295	0.20972	-1.71	peptide methionine sulfoxide reductase	enzyme; Proteins - translation and modification
msyB	-4.815	0.380183	-0.665	acidic protein suppresses mutants lacking function of protein export	phenotype; Protein, peptide secretion
mtgA	-0.13	0.264484	-0.165	putative peptidoglycan enzyme	putative enzyme; Not classified
mtlA	-0.145	0.140175	-0.195	PTS system, mannitol-specific enzyme IIABC components	transport; Transport of small molecules: Carbohydrates, organic acids, alcohols
mtlD	1.235	0.279457	0.675	mannitol-1-phosphate dehydrogenase	enzyme; Degradation of small molecules: Carbon compounds
mtlR	0.145	0.388621	0.4	repressor for mtl	regulator; Degradation of small molecules: Carbon compounds
mtr	-1.635	0.557918	-0.44	tryptophan-specific transport protein	transport; Transport of small molecules: Amino acids, amines
mukB	-0.515	0.535092	-0.155	kinesin-like cell division protein involved in chromosome partitioning	structural component; Cell division
mukE	1.315	0.25133	0.725	orf, hypothetical protein	orf; Unknown
mukF	1.38	0.0834282	0.945	mukF protein (killing factor KICB)	factor; Cell killing
murA	1.295	0.0746584	0.845	first step in murein biosynthesis;UDP-N-glucosamine 1-carboxyvinyltransferase	enzyme; Murein sacculus, peptidoglycan
murB	0.045	0.229011	0.215	UDP-N-acetylenolpyruvoylglucosamine reductase	enzyme; Murein sacculus, peptidoglycan
murC	-0.015	0.409887	0.055	L-alanine adding enzyme, UDP-N-acetyl-muramate:alanine ligase	enzyme; Murein sacculus, peptidoglycan
murD	-0.02	0.513386	0.015	UDP-N-acetylmuramoylalanine-D-glutamate ligase	enzyme; Murein sacculus, peptidoglycan
murE	-1.255	0.363488	-0.55	meso-diaminopimelate-adding enzyme	enzyme; Murein sacculus, peptidoglycan
murF	-0.09	0.210696	-0.1	D-alanine:D-alanine-adding enzyme	enzyme; Murein sacculus, peptidoglycan
murG	1.375	0.191516	0.955	UDP-N-acetylglucosamine:N-acetylmuramyl-(pentapeptide) pyrophosphoryl-undecaprenol N-acetylglucosamine transferase	enzyme; Murein sacculus, peptidoglycan
murI	0.135	0.362123	0.405	glutamate racemase, required for biosynthesis of D-glutamate and peptidoglycan	enzyme; Murein sacculus, peptidoglycan
mutH	-1.28	0.690296	-0.59	methyl-directed mismatch repair	enzyme; DNA - replication, repair, restriction/modification
mutL	0.315	0.379222	0.59	enzyme in methyl-directed mismatch repair	enzyme; DNA - replication, repair, restriction/modification
mutM	1.78	0.265698	1.24	formamidopyrimidine DNA glycosylase	enzyme; DNA - replication, repair, restriction/modification
mutS	0.34	0.409242	0.345	methyl-directed mismatch repair	enzyme; DNA - replication, repair, restriction/modification
mutT	0.12	0.328168	0.34	7,8-dihydro-8-oxoguanine-triphosphatase, prefers dGTP, causes AT-GC transversions	enzyme; 2'-Deoxyribonucleotide metabolism
mutY	1.205	0.410851	0.595	adenine glycosylase; G.C --> T.A transversions	enzyme; DNA - replication, repair, restriction/modification
mviM	1.165	0.351949	0.465	putative virulence factor	putative factor; Not classified
mviN	1.505	0.143849	0.64	putative virulence factor	putative factor; Not classified
nac	0.29	0.214514	0.15	nitrogen assimilation control protein	regulator; Central intermediary metabolism
nadA	0.365	0.241916	0.075	quinolinate synthetase, A protein	enzyme; Biosynthesis of cofactors, carriers: Pyridine nucleotide
nadB	0.4	0.0884913	0.165	quinolinate synthetase, B protein	enzyme; Biosynthesis of cofactors, carriers: Pyridine nucleotide
nadC	-1.425	0.0966523	-0.775	quinolinate phosphoribosyltransferase	enzyme; Biosynthesis of cofactors, carriers: Pyridine nucleotide
nadE	-1.66	0.183949	-1.245	NAD synthetase, prefers NH3 over glutamine	enzyme; Biosynthesis of cofactors, carriers: Pyridine nucleotide
nadR	-0.23	0.401438	-0.4	probable nadAB transcriptional regulator	putative regulator; Biosynthesis of cofactors, carriers: Pyridine nucleotide
nagA	-0.145	0.337464	-0.315	N-acetylglucosamine-6-phosphate deacetylase	enzyme; Central intermediary metabolism: Amino sugars
nagB	-1.415	0.257258	-0.945	glucosamine-6-phosphate deaminase	enzyme; Central intermediary metabolism: Amino sugars
nagC	-0.1	0.345527	-0.2	transcriptional repressor of nag (N-acetylglucosamine) operon	regulator; Central intermediary metabolism: Amino sugars
nagD	-0.165	0.298596	-0.085	N-acetylglucosamine metabolism	enzyme; Central intermediary metabolism: Amino sugars
nagE	-0.2	0.210802	-0.09	PTS system, N-acetylglucosamine-specific enzyme IIABC	enzyme; Transport of small molecules: Amino acids, amines
nanA	1.585	0.375043	0.69	N-acetylneuraminate lyase (aldolase); catabolism of sialic acid; not K-12?	enzyme; Surface polysaccharides & antigens
nanT	2.225	0.428493	1.63	sialic acid transporter	transport; Murein sacculus, peptidoglycan
napA	-0.465	0.334501	0.33	probable nitrate reductase 3	putative enzyme; Energy metabolism, carbon: Anaerobic respiration
napB	-2.18	0.62759	-0.96	cytochrome c-type protein	carrier; Energy metabolism, carbon: Electron transport
napC	0.135	0.505839	0.25	cytochrome c-type protein	putative enzyme; Energy metabolism, carbon: Electron transport
napD	-0.45	0.255014	-0.1	orf, hypothetical protein	orf; Unknown
napF	-0.37	0.167608	-0.2	ferredoxin-type protein: electron transfer	carrier; Energy metabolism, carbon: Electron transport
napG	-0.095	0.167268	-0.05	ferredoxin-type protein: electron transfer	carrier; Energy metabolism, carbon: Electron transport
napH	0.04	0.305456	0.045	ferredoxin-type protein: electron transfer	carrier; Energy metabolism, carbon: Electron transport
narG	2.085	0.455515	1.005	nitrate reductase 1, alpha subunit	enzyme; Energy metabolism, carbon: Anaerobic respiration
narH	2.775	0.498888	1.175	nitrate reductase 1, beta subunit	enzyme; Energy metabolism, carbon: Anaerobic respiration
narI	-2.29	0.422421	-0.505	nitrate reductase 1, cytochrome b(NR), gamma subunit	enzyme; Energy metabolism, carbon: Anaerobic respiration
narJ	-2.415	0.438469	-0.515	nitrate reductase 1, delta subunit, assembly function	enzyme; Energy metabolism, carbon: Anaerobic respiration
narK	2.105	0.221431	0.975	nitrite extrusion protein	transport; Transport of small molecules: Anions
narL	2.12	0.138822	1.04	pleiotrophic regulation of anaerobic respiration: response regulator for nar, frd, dms and tor genes	regulator; Energy metabolism, carbon: Anaerobic respiration
narP	2.03	0.37222	0.695	nitrate/nitrite response regulator (sensor NarQ)	regulator; Energy metabolism, carbon: Anaerobic respiration
narQ	3.465	0.461054	1.135	sensor for nitrate reductase system, protein histidine kinase (acts on NarP and narL)	enzyme; Energy metabolism, carbon: Anaerobic respiration
narU	1.81	0.514286	0.615	nitrite extrusion protein 2	transport; Transport of small molecules: Anions
narV	-0.19	0.515009	0.345	cryptic nitrate reductase 2, gamma subunit	enzyme; Energy metabolism, carbon: Anaerobic respiration
narW	1.47	0.420526	0.985	cryptic nitrate reductase 2, delta subunit, assembly function	enzyme; Energy metabolism, carbon: Anaerobic respiration
narX	1.735	0.521114	0.605	nitrate/nitrate sensor, histidine protein kinase acts on NarL regulator	enzyme; Energy metabolism, carbon: Anaerobic respiration
narY	1.77	0.655752	0.69	cryptic nitrate reductase 2, beta subunit	enzyme; Energy metabolism, carbon: Anaerobic respiration
narZ	-0.27	0.532734	-0.44	cryptic nitrate reductase 2, alpha subunit	enzyme; Energy metabolism, carbon: Anaerobic respiration
ndh	-0.295	0.39658	-0.43	respiratory NADH dehydrogenase	enzyme; Energy metabolism, carbon: Aerobic respiration
ndk	0.035	0.417393	0.175	nucleoside diphosphate kinase	enzyme; Purine ribonucleotide biosynthesis
nei	0.85	0.272521	1.355	endonuclease VIII and DNA N-glycosylase with an AP lyase activity	enzyme; DNA - replication, repair, restriction/modification
nemA	1.985	0.11816	1.68	N-ethylmaleimide reductase	enzyme; Central intermediary metabolism: Pool, multipurpose conversions
nfi	-0.115	0.120268	-0.24	endonuclease V (deoxyinosine 3'endoduclease)	enzyme; Degradation of DNA
nfnB	-0.06	0.286757	-0.06	oxygen-insensitive NAD(P)H nitroreductase	enzyme; Drug/analog sensitivity
nfo	1.25	0.475562	0.665	endonuclease IV	enzyme; Degradation of DNA
nfrA	1.435	0.323896	0.58	bacteriophage N4 receptor, outer membrane protein	membrane; Phage-related functions and prophages
nfrB	-0.01	0.134576	-0.44	bacteriophage N4 receptor, outer membrane protein	membrane; Phage-related functions and prophages
nhaA	-1.695	0.21236	-1.32	Na+/H antiporter, pH dependent	transport; Transport of small molecules: Cations
nhaB	-1.615	0.281817	-1.16	Na+/H+ antiporter, pH independent	transport; Transport of small molecules: Cations
nhaR	-1.36	0.270479	-0.82	transcriptional activator of nhaA	regulator; Transport of small molecules: Cations
nikA	-0.005	0.498514	0.005	periplasmic binding protein for nickel	transport; Transport of small molecules: Cations
nikB	1.39	0.55802	0.86	transport of nickel, membrane protein	transport; Transport of small molecules: Cations
nikC	1.44	0.500101	1.005	transport of nickel, membrane protein	transport; Transport of small molecules: Cations
nikD	1.615	0.425309	1.305	ATP-binding protein of nickel transport system	transport; Transport of small molecules: Cations
nikE	2.185	0.289209	1.31	ATP-binding protein of nickel transport system	transport; Transport of small molecules: Cations
ninE	1.76	0.52449	0.485	similar to phage 82 and lambda proteins	IS, phage, Tn; Phage-related functions and prophages
nirB	1.205	0.406142	0.54	nitrite reductase (NAD(P)H) subunit	enzyme; Energy metabolism, carbon: Anaerobic respiration
nirC	0.06	0.238563	0.215	nitrite reductase activity	enzyme; Energy metabolism, carbon: Anaerobic respiration
nirD	-1.17	0.347919	-0.32	nitrite reductase (NAD(P)H) subunit	enzyme; Energy metabolism, carbon: Anaerobic respiration
nlp	-1.32	0.157312	-0.645	regulatory factor of maltose metabolism; similar to Ner repressor protein of phage Mu	regulator; Degradation of small molecules: Carbon compounds
nlpA	-1.4	0.113213	-0.855	lipoprotein-28	membrane; Macromolecule synthesis, modification: Lipoprotein
nlpB	-1.465	0.237957	-0.85	lipoprotein-34	membrane; Macromolecule synthesis, modification: Lipoprotein
nlpC	-1.455	0.480034	-0.795	lipoprotein	membrane; Macromolecule synthesis, modification: Lipoprotein
nlpD	-1.14	0.690816	-0.2	lipoprotein	membrane; Macromolecule synthesis, modification: Lipoprotein
nmpC	0.275	0.349973	0.245	outer membrane porin protein; locus of qsr prophage	IS, phage, Tn; Phage-related functions and prophages
nohA	1.33	0.26369	0.78	homolog of Qin prophage packaging protein NU1	IS, phage, Tn; Phage-related functions and prophages
nohB	-0.95	0.0234685	0.05	bacteriophage DNA packaging protein	IS, phage, Tn; Phage-related functions and prophages
nrdA	2.165	0.0289331	3.195	ribonucleoside diphosphate reductase 1, alpha subunit, B1	enzyme; 2'-Deoxyribonucleotide metabolism
nrdB	0.41	0.0508058	0.875	ribonucleoside-diphosphate reductase 1, beta subunit, B2	enzyme; 2'-Deoxyribonucleotide metabolism
nrdD	-1.66	0.106925	-0.775	anaerobic ribonucleoside-triphosphate reductase	enzyme; 2'-Deoxyribonucleotide metabolism
nrdE	-2.02	0.210382	-0.84	ribonucleoside-diphosphate reductase 2, alpha subunit	enzyme; Central intermediary metabolism: Nucleotide interconversions
nrdF	-1.97	0.310073	-0.845	ribonucleoside-diphosphate reductase 2, beta chain, frag	enzyme; Central intermediary metabolism: Nucleotide interconversions
nrdG	-1.55	0.271506	-0.98	anaerobic ribonucleotide reductase activating protein	enzyme; Central intermediary metabolism: Nucleotide interconversions
nrdH	0.165	0.420993	-0.175	glutaredoxin-like protein; hydrogen donor	enzyme; Biosynthesis of cofactors, carriers: Thioredoxin, glutaredoxin, glutathione
nrdI	1.84	0.400136	0.705	orf, hypothetical protein	phenotype; Unknown
nrfA	1.4	0.412697	0.48	periplasmic cytochrome c(552): plays a role in nitrite reduction	carrier; Energy metabolism, carbon: Electron transport
nrfB	-1.125	0.563234	-0.38	formate-dependent nitrite reductase; a penta-haeme cytochrome c	enzyme; Energy metabolism, carbon: Anaerobic respiration
nrfC	-1.12	0.57312	-0.575	formate-dependent nitrite reductase; Fe-S centers	enzyme; Energy metabolism, carbon: Anaerobic respiration
nrfD	-0.37	0.568348	-0.165	formate-dependent nitrate reductase complex; transmembrane protein	enzyme; Energy metabolism, carbon: Anaerobic respiration
nrfE	0.665	0.402625	0.54	formate-dependent nitrite reductase; possible assembly function	enzyme; Energy metabolism, carbon: Anaerobic respiration
nrfF	2.335	0.255348	0.915	part of formate-dependent nitrite reductase complex	enzyme; Energy metabolism, carbon: Anaerobic respiration
nrfG	1.315	0.272737	0.44	part of formate-dependent nitrite reductase complex	enzyme; Energy metabolism, carbon: Anaerobic respiration
nth	1.475	0.275044	1.09	endonuclease III; specific for apurinic and/or apyrimidinic sites	enzyme; Degradation of DNA
ntpA	1.41	0.357176	0.955	dATP pyrophosphohydrolase	enzyme; Central intermediary metabolism: Nucleotide interconversions
nuoA	1.21	0.383471	0.625	NADH dehydrogenase I chain A	enzyme; Energy metabolism, carbon: Aerobic respiration
nuoB	-0.05	0.119318	0.05	NADH dehydrogenase I chain B	enzyme; Energy metabolism, carbon: Aerobic respiration
nuoC	-1.245	0.328076	-0.425	NADH dehydrogenase I chain C, D	enzyme; Energy metabolism, carbon: Aerobic respiration
nuoE	-1.28	0.540684	-0.495	NADH dehydrogenase I chain E	enzyme; Energy metabolism, carbon: Aerobic respiration
nuoF	-1.405	0.48463	-0.8	NADH dehydrogenase I chain F	enzyme; Energy metabolism, carbon: Aerobic respiration
nuoG	-0.12	0.554046	-0.16	NADH dehydrogenase I chain G	enzyme; Energy metabolism, carbon: Aerobic respiration
nuoH	0.025	0.534819	0.18	NADH dehydrogenase I chain H	enzyme; Energy metabolism, carbon: Aerobic respiration
nuoI	-1.125	0.554065	-0.195	NADH dehydrogenase I chain I	enzyme; Energy metabolism, carbon: Aerobic respiration
nuoJ	-1.375	0.595095	-0.69	NADH dehydrogenase I chain J	enzyme; Energy metabolism, carbon: Aerobic respiration
nuoK	-1.42	0.588677	-0.785	NADH dehydrogenase I chain K	enzyme; Energy metabolism, carbon: Aerobic respiration
nuoL	-1.225	0.473295	-0.435	NADH dehydrogenase I chain L	enzyme; Energy metabolism, carbon: Aerobic respiration
nuoM	-0.07	0.577449	-0.125	NADH dehydrogenase I chain M	enzyme; Energy metabolism, carbon: Aerobic respiration
nuoN	-0.095	0.762474	-0.215	NADH dehydrogenase I chain N	enzyme; Energy metabolism, carbon: Aerobic respiration
nupC	0.225	0.693543	0.445	permease of transport system for 3 nucleosides	transport; Transport of small molecules: Nucleosides, purines, pyrimidines
nupG	0.305	0.684937	0.675	transport of nucleosides, permease protein	transport; Transport of small molecules: Nucleosides, purines, pyrimidines
nusA	-0.025	0.806858	0.05	transcription pausing; L factor	factor; RNA synthesis, modification, DNA transcription
nusB	1.03	0.92866	0.195	transcription termination; L factor	factor; RNA synthesis, modification, DNA transcription
nusG	-0.38	0.559441	-0.475	component in transcription antitermination	putative factor; RNA synthesis, modification, DNA transcription
ogrK	-0.17	0.273205	-0.435	prophage P2 ogr protein	IS, phage, Tn; Phage-related functions and prophages
ogt	-0.28	0.192715	-0.73	O-6-alkylguanine-DNA/cysteine-protein methyltransferase	enzyme; DNA - replication, repair, restriction/modification
ompA	-2.065	0.162155	-1.82	outer membrane protein 3a (II*;G;d)	membrane; Outer membrane constituents
ompC	-1.815	0.36826	-1.475	outer membrane protein 1b (Ib;c)	membrane; Outer membrane constituents
ompF	-0.01	0.412669	-0.335	outer membrane protein 1a (Ia;b;F)	membrane; Outer membrane constituents
ompG	1.33	0.258489	0.435	outer membrane protein	membrane; Outer membrane constituents
ompR	-0.06	0.135351	-0.11	response regulator (sensor, EnvZ) affecting transcription of ompC and ompF: outer membrane protein synthesis	regulator; Global regulatory functions
ompT	-1.91	0.148644	-1.56	outer membrane protein 3b (a), protease VII	enzyme; Outer membrane constituents
ompX	-1.91	0.31534	-1.47	outer membrane protein X	membrane; Outer membrane constituents
oppA	0.095	0.346316	0.345	oligopeptide transport; periplasmic binding protein	transport; Protein, peptide secretion
oppB	1.31	0.491378	0.85	oligopeptide transport permease protein	transport; Protein, peptide secretion
oppC	-0.045	0.678817	0.01	homolog of Salmonella oligopeptide transport permease protein	putative transport; Not classified
oppD	-1.185	0.302491	-0.33	homolog of Salmonella ATP-binding protein of oligopeptide ABC transport system	putative transport; Not classified
oppF	-1.14	0.278733	-0.285	homolog of Salmonella ATP-binding protein of oligopeptide ABC transport system	putative transport; Not classified
oraA	0.14	0.516439	-0.025	regulator, OraA protein	putative regulator; Not classified
ordL	1.5	0.363524	0.85	probable oxidoreductase	putative enzyme; Not classified
osmB	-0.19	0.16457	-0.23	osmotically inducible lipoprotein	putative membrane; Osmotic adaptation
osmC	-2.24	0.0794471	-2.205	osmotically inducible protein	phenotype; Osmotic adaptation
osmE	-2.24	0.0664055	-2.15	activator of ntrL gene	regulator; Global regulatory functions
osmY	-2.97	0.112125	-2.79	hyperosmotically inducible periplasmic protein	phenotype; Osmotic adaptation
otsA	-2.235	0.0848975	-3.11	trehalose-6-phosphate synthase	enzyme; Osmotic adaptation
otsB	-1.815	0.151085	-1.325	trehalose-6-phosphate phophatase, biosynthetic	enzyme; Osmotic adaptation
oxyR	0.025	0.255581	0.105	activator, hydrogen peroxide-inducible genes	regulator; Global regulatory functions
pabA	1.275	0.245919	0.67	p-aminobenzoate synthetase, component II	enzyme; Biosynthesis of cofactors, carriers: Folic acid
pabB	1.225	0.216717	0.535	p-aminobenzoate synthetase, component I	enzyme; Biosynthesis of cofactors, carriers: Folic acid
pabC	-0.25	0.256282	-0.475	4-amino-4-deoxychorismate lyase	enzyme; Biosynthesis of cofactors, carriers: Folic acid
pal	0.01	0.343458	-0.345	peptidoglycan-associated lipoprotein	membrane; Macromolecule synthesis, modification: Lipoprotein
panB	0.11	0.429145	-0.245	3-methyl-2-oxobutanoate hydroxymethyltransferase	enzyme; Biosynthesis of cofactors, carriers: Pantothenate
panC	-1.805	0.301987	-0.74	pantothenate synthetase	enzyme; Biosynthesis of cofactors, carriers: Pantothenate
panD	-0.475	0.297883	0.135	aspartate 1-decarboxylase	enzyme; Biosynthesis of cofactors, carriers: Pantothenate
panF	1.185	0.329297	0.595	sodium/pantothenate symporter	transport; Transport of small molecules: Cations
parC	1.105	0.208999	0.405	DNA topoisomerase IV subunit A	enzyme; DNA - replication, repair, restriction/modification
parE	1.325	0.228327	0.49	DNA topoisomerase IV subunit B	enzyme; DNA - replication, repair, restriction/modification
pbpC	1.35	0.130582	0.485	putative peptidoglycan enzyme	putative enzyme; Not classified
pbpG	1.87	0.133977	1.565	penicillin-binding protein 7	putative enzyme; Murein sacculus, peptidoglycan
pckA	0.64	0.43173	1.08	phosphoenolpyruvate carboxykinase	enzyme; Central intermediary metabolism: Gluconeogenesis
pcm	1.715	0.563348	0.53	L-isoaspartate protein carboxylmethyltransferase type II	enzyme; Proteins - translation and modification
pcnB	1.715	0.372899	0.475	poly(A) polymerase I	enzyme; RNA synthesis, modification, DNA transcription
pdhR	-0.04	0.170741	0	transcriptional regulator for pyruvate dehydrogenase complex	regulator; Energy metabolism, carbon: Pyruvate dehydrogenase
pdxA	0.09	0.136351	0.35	pyridoxine biosynthesis	enzyme; Biosynthesis of cofactors, carriers: Pyridoxine
pdxB	-1.15	0.148087	-0.26	erythronate-4-phosphate dehyrogenase	enzyme; Biosynthesis of cofactors, carriers: Pyridoxine
pdxH	-1.575	0.129664	-1.145	pyridoxinephosphate oxidase	enzyme; Biosynthesis of cofactors, carriers: Pyridoxine
pdxJ	-1.69	0.170069	-1.465	pyridoxine biosynthesis	enzyme; Biosynthesis of cofactors, carriers: Pyridoxine
pdxK	-0.09	0.214435	-0.295	pyridoxal/pyridoxine/pyridoxamine kinase	enzyme; Biosynthesis of cofactors, carriers: Pyridoxine
pdxY	0.1	0.289788	0.21	pyridoxal kinase 2 / pyridoxine kinase	enzyme; Biosynthesis of cofactors, carriers: Pyridoxine
pepA	-0.02	0.314034	0.05	aminopeptidase A/I	enzyme; Degradation of proteins, peptides, glyco
pepB	-0.465	0.174488	-0.83	putative peptidase	putative enzyme; Not classified
pepD	0.21	0.0433736	0.215	aminoacyl-histidine dipeptidase (peptidase D)	enzyme; Degradation of proteins, peptides, glyco
pepE	0.355	0.0564288	0.49	peptidase E, a dipeptidase where amino-terminal residue is aspartate	enzyme; Degradation of proteins, peptides, glyco
pepN	-1.455	0.219662	-0.855	aminopeptidase N	enzyme; Degradation of proteins, peptides, glyco
pepP	0.03	0.244977	0.215	proline aminopeptidase P II	enzyme; Degradation of proteins, peptides, glyco
pepQ	-0.03	0.197979	0.055	proline dipeptidase	enzyme; Degradation of proteins, peptides, glyco
pepT	-4.01	0.258119	-1.01	putative peptidase T	putative enzyme; Not classified
perM	-2.19	0.4519	-0.305	putative permease	putative transport; Not classified
perR	0.5	0.371883	0.065	putative transcriptional regulator LYSR-type	putative regulator; Not classified
pfkA	-1.6	0.117737	-1.135	6-phosphofructokinase I	enzyme; Energy metabolism, carbon: Glycolysis
pfkB	-1.46	0.543842	-0.825	6-phosphofructokinase II; suppressor of pfkA	enzyme; Energy metabolism, carbon: Glycolysis
pflA	-1.285	0.651509	-0.515	pyruvate formate lyase activating enzyme 1	enzyme; Energy metabolism, carbon: Anaerobic respiration
pflB	-1.55	0.251953	-0.835	formate acetyltransferase 1	enzyme; Energy metabolism, carbon: Anaerobic respiration
pflC	0.215	0.0957551	0.605	probable pyruvate formate lyase activating enzyme 2	putative enzyme; Energy metabolism, carbon: Anaerobic respiration
pflD	0.22	0.0943805	0.365	formate acetyltransferase 2	enzyme; Energy metabolism, carbon: Anaerobic respiration
pfs	-1.425	0.144735	-0.84	orf, hypothetical protein	orf; Unknown
pgi	-1.185	0.167257	-0.34	glucosephosphate isomerase	enzyme; Energy metabolism, carbon: Glycolysis
pgk	-1.26	0.230811	-0.495	phosphoglycerate kinase	enzyme; Energy metabolism, carbon: Glycolysis
pgm	-0.195	0.587812	-0.33	phosphoglucomutase	enzyme; Degradation of small molecules: Carbon compounds
pgpA	1.045	0.627244	0.145	phosphatidylglycerophosphatase	enzyme; Macromolecule synthesis, modification: Phospholipids
pgpB	0.005	0.32213	0.02	non-essential phosphatidylglycerophosphate phosphatase, membrane bound	enzyme; Macromolecule synthesis, modification: Phospholipids
pgsA	-11.39	0.172646	-1.165	phosphatidylglycerophosphate synthetase = CDP-1,2-diacyl-sn-glycero-3-phosphate phosphatidyl transferase	enzyme; Macromolecule synthesis, modification: Phospholipids
pheA	-11.94	0.121135	-1.945	chorismate mutase-P and prephenate dehydratase	enzyme; Amino acid biosynthesis: Phenylalanine
pheL	-2.275	0.315012	-1.53	leader peptide of chorismate mutase-P-prephenate dehydratase	leader; Amino acid biosynthesis: Phenylalanine
pheM	-0.555	0.312357	-0.675	phenylalanyl-tRNA synthetase (pheST) operon leader peptide	leader; Aminoacyl tRNA synthetases, tRNA modification
pheP	1.235	0.356346	0.305	phenylalanine-specific transport system	transport; Transport of small molecules: Amino acids, amines
pheS	1.18	0.62369	0.58	phenylalanine tRNA synthetase, alpha-subunit	enzyme; Aminoacyl tRNA synthetases, tRNA modification
pheT	-0.365	0.595674	-0.45	phenylalanine tRNA synthetase, beta-subunit	enzyme; Aminoacyl tRNA synthetases, tRNA modification
phnA	-1.88	0.323623	-1.35	orf, hypothetical protein	orf; Unknown
phnB	-1.95	0.122156	-1.065	orf, hypothetical protein	orf; Unknown
phnC	-2.26	0.0779602	-0.95	ATP-binding component of phosphonate transport	transport; Central intermediary metabolism: Phosphorus compounds
phnD	-0.545	0.181537	-0.365	periplasmic binding protein component of Pn transporter	transport; Transport of small molecules: Anions
phnE	1.685	0.522912	0.405	membrane channel protein component of Pn transporter	transport; Transport of small molecules: Anions
phnF	0.19	0.372773	-0.19	putative transcriptional regulator	putative regulator; Not classified
phnG	-3.01	0.258158	-1.25	phosphonate metabolism	phenotype; Central intermediary metabolism: Phosphorus compounds
phnH	-1.355	0.356656	0.035	phosphonate metabolism	phenotype; Central intermediary metabolism: Phosphorus compounds
phnI	-0.055	0.34981	0.34	phosphonate metabolism	phenotype; Central intermediary metabolism: Phosphorus compounds
phnJ	-2.22	0.308716	-0.945	phosphonate metabolism	putative enzyme; Central intermediary metabolism: Phosphorus compounds
phnK	-0.815	0.200129	-0.51	ATP-binding component of phosphonate transport	transport; Central intermediary metabolism: Phosphorus compounds
phnL	-1.29	0.270136	-0.77	ATP-binding component of phosphonate transport	transport; Central intermediary metabolism: Phosphorus compounds
phnM	-3.775	0.312395	-1.245	phosphonate metabolism	phenotype; Central intermediary metabolism: Phosphorus compounds
phnN	-2.52	0.278037	-0.65	ATP-binding component of phosphonate transport	transport; Central intermediary metabolism: Phosphorus compounds
phnO	-1.155	0.281121	-0.41	putative regulator, phn operon	putative regulator; Not classified
phnP	-1.16	0.54985	-0.39	phosphonate metabolism	phenotype; Central intermediary metabolism: Phosphorus compounds
phnQ	-1.255	0.413411	-0.535	orf, hypothetical protein	orf; Unknown
phoA	0.115	0.0523683	0.125	alkaline phosphatase	enzyme; Central intermediary metabolism: Phosphorus compounds
phoB	0.23	0.221093	0.295	positive response regulator for pho regulon, sensor is PhoR (or CreC)	regulator; Global regulatory functions
phoE	0.64	0.426597	0.55	outer membrane pore protein E (E,Ic,NmpAB)	membrane; Outer membrane constituents
phoH	0.225	0.231904	-0.14	PhoB-dependent, ATP-binding pho regulon component; may be helicase; induced by P starvation	regulator; Central intermediary metabolism: Phosphorus compounds
phoP	-1.945	0.0991363	-1.725	transcriptional regulatory protein	regulator; Global regulatory functions
phoQ	0.25	0.0840274	0.08	sensor protein PhoQ	enzyme; Global regulatory functions
phoR	1.735	0.0497612	1.075	positive and negative sensor protein for pho regulon	enzyme; Global regulatory functions
phoU	1.175	0.287759	0.495	negative regulator for pho regulon and putative enzyme in phosphate metabolism	regulator; Global regulatory functions
phpB	0.01	0.603917	0.005	homolog of Salmonella cobC, a phosphohistidine protein	putative regulator; Biosynthesis of cofactors, carriers: Cobalamin
[truncated: 2,302 more rows]
